# Supplementary material for: Lup-20(29)-en-28-ol-3-one (betulone)
Source: Acta Crystallogr Sect E Struct Rep Online. 2013 Apr 27;69(Pt 5):o795–6. doi: 10.1107/S1600536813011008 (PMC3648317; doi:10.1107/S1600536813011008)
Supplement: Supplementary file 1 [file e-69-0o795-sup1.cif]

##############################################################################
#                                                                            #
# This CIF contains the data in a paper accepted for publication in          #
# Acta Crystallographica Section E. It conforms to the requirements of       #
# Notes for Authors for Acta Crystallographica Section E, and has been       #
# peer reviewed under the auspices of the IUCr Commission on Journals.       #
#                                                                            #
# Full details of the Crystallographic Information File format               #
# are given in the paper "The Crystallographic Information File (CIF):       #
# a New Standard Archive File for Crystallography" by S. R. Hall, F. H.      #
# Allen and I. D. Brown [Acta Cryst. (1991), A47, 655-685].                  #
#                                                                            #
# The current version of the core CIF dictionary is obtainable from          #
# ftp://ftp.iucr.org/pub/cif_core.dic.                                       #
#                                                                            #
# Software is freely available for graphical display of the structure(s)     #
# in this CIF. For information consult the CIF software page                 #
# http://www.iucr.org/resources/cif/software.                                #
#                                                                            #
# This file may be used for bona fide research purposes within the           #
# scientific community so long as proper attribution is given to the journal # 
# article from which it was obtained.                                        #
#                                                                            #
##############################################################################
data_I
_audit_creation_method     SHELXL-97
_chemical_name_systematic
;
Lup-20(29)-en-28-ol-3-one
;
_chemical_name_common
;
Betulone
;
_chemical_formula_moiety     'C30 H48 O2'
_chemical_formula_sum     'C30 H48 O2'
_chemical_formula_iupac     'C30 H48 O2'
_chemical_formula_weight     440.71
_chemical_melting_point     ?
_symmetry_cell_setting     orthorhombic
_symmetry_space_group_name_H-M     'P 21 21 21'
_symmetry_space_group_name_Hall     'P 2ac 2ab'
loop_
    _symmetry_equiv_pos_as_xyz
    'x, y, z'
    '-x+1/2, -y, z+1/2'
    '-x, y+1/2, -z+1/2'
    'x+1/2, -y+1/2, -z'
_cell_length_a     9.4447(3)
_cell_length_b     19.1818(6)
_cell_length_c     28.1141(7)
_cell_angle_alpha     90.00
_cell_angle_beta     90.00
_cell_angle_gamma     90.00
_cell_volume     5093.3(3)
_cell_formula_units_Z     8
_cell_measurement_reflns_used     24992
_cell_measurement_theta_min     2.5054
_cell_measurement_theta_max     34.5799
_cell_measurement_temperature     100.0(10)
_exptl_crystal_description     'plate'
_exptl_crystal_colour     'colourless'
_exptl_crystal_size_max     0.60
_exptl_crystal_size_mid     0.56
_exptl_crystal_size_min     0.20
_exptl_crystal_density_diffrn     1.149
_exptl_crystal_density_meas     ?
_exptl_crystal_density_method     'not measured'
_exptl_crystal_F_000     1952
_exptl_absorpt_coefficient_mu     0.069
_exptl_absorpt_correction_type     multi-scan
_exptl_absorpt_process_details
;
(CrysAlis RED; Oxford Diffraction, 2008)
;
_exptl_absorpt_correction_T_min     0.9597
_exptl_absorpt_correction_T_max     0.9863
_exptl_special_details
;
;
_diffrn_ambient_temperature     100.0(10)
_diffrn_radiation_type     MoK\a
_diffrn_radiation_wavelength     0.71073
_diffrn_radiation_source     'fine-focus sealed tube'
_diffrn_radiation_monochromator     graphite
_diffrn_measurement_device_type
;
Oxford Diffraction diffractometer with a Sapphire3 detector
;
_diffrn_measurement_method     '\w scan'
_diffrn_detector_area_resol_mean     16.0328
_diffrn_reflns_number     61473
_diffrn_reflns_av_R_equivalents     0.0548
_diffrn_reflns_av_sigmaI/netI     0.0282
_diffrn_reflns_theta_min     2.51
_diffrn_reflns_theta_max     25.06
_diffrn_reflns_theta_full     25.00
_diffrn_measured_fraction_theta_max     0.998
_diffrn_measured_fraction_theta_full     0.998
_diffrn_reflns_limit_h_min     -8
_diffrn_reflns_limit_h_max     11
_diffrn_reflns_limit_k_min     -22
_diffrn_reflns_limit_k_max     22
_diffrn_reflns_limit_l_min     -33
_diffrn_reflns_limit_l_max     33
_diffrn_standards_number     ?
_diffrn_standards_interval_count     ?
_diffrn_standards_interval_time     ?
_diffrn_standards_decay_%     ?
_refine_special_details
;
Refinement of <i>F</i>^2^ against ALL reflections. The weighted <i>R</i>-factor
<i>wR</i> and goodness of fit <i>S</i> are based on <i>F</i>^2^, conventional
<i>R</i>-factors <i>R</i> are based on <i>F</i>, with <i>F</i> set to zero for
negative <i>F</i>^2^. The threshold expression of <i>F</i>^2^ >
\s(<i>F</i>^2^) is used only for calculating <i>R</i>-factors(gt) <i>etc</i>.
and is not relevant to the choice of reflections for refinement.
<i>R</i>-factors based on <i>F</i>^2^ are statistically about twice as large
as those based on <i>F</i>, and <i>R</i>- factors based on ALL data will be
even larger.
;
_reflns_number_total     5036
_reflns_number_gt     4401
_reflns_threshold_expression     I>2\s(I)
_refine_ls_structure_factor_coef     Fsqd
_refine_ls_matrix_type     full
_refine_ls_R_factor_all     0.0586
_refine_ls_R_factor_gt     0.0510
_refine_ls_wR_factor_gt     0.1371
_refine_ls_wR_factor_ref     0.1406
_refine_ls_goodness_of_fit_ref     1.029
_refine_ls_restrained_S_all     1.029
_refine_ls_number_reflns     5036
_refine_ls_number_parameters     609
_refine_ls_number_restraints     0
_refine_ls_hydrogen_treatment     mixed
_refine_ls_weighting_scheme     calc
_refine_ls_weighting_details
                 'calc w=1/[\s^2^(Fo^2^)+(0.1099P)^2^] where P=(Fo^2^+2Fc^2^)/3'
_atom_sites_solution_hydrogens     geom
_atom_sites_solution_primary     direct
_atom_sites_solution_secondary     difmap
_refine_ls_shift/su_max     0.000
_refine_ls_shift/su_mean     0.000
_refine_diff_density_max     0.549
_refine_diff_density_min     -0.495
_refine_ls_extinction_method     none
_refine_ls_extinction_coef     ?
loop_
    _atom_type_symbol
    _atom_type_description
    _atom_type_scat_dispersion_real
    _atom_type_scat_dispersion_imag
    _atom_type_scat_source
    'C' 'C' 0.0030 0.0020
                         'International Tables Vol C Tables 4.2.6.8 and 6.1.1.4'
    'H' 'H' 0.0000 0.0000
                         'International Tables Vol C Tables 4.2.6.8 and 6.1.1.4'
    'O' 'O' 0.0110 0.0060
                         'International Tables Vol C Tables 4.2.6.8 and 6.1.1.4'
_computing_data_collection
;
CrysAlis CCD (Oxford Diffraction, 2008)
;
_computing_cell_refinement
;
CrysAlis RED (Oxford Diffraction, 2008)
;
_computing_data_reduction
;
CrysAlis RED (Oxford Diffraction, 2008)
;
_computing_structure_solution     'SHELXS97 (Sheldrick, 2008)'
_computing_structure_refinement     'SHELXL97 (Sheldrick, 2008)'
_computing_molecular_graphics     '<i>Mercury</i> (Macrae <i>et al.</i>, 2006)'
_computing_publication_material     'publCIF (Westrip, 2010)'
loop_
    _atom_site_type_symbol
    _atom_site_label
    _atom_site_fract_x
    _atom_site_fract_y
    _atom_site_fract_z
    _atom_site_U_iso_or_equiv
    _atom_site_adp_type
    _atom_site_calc_flag
    _atom_site_refinement_flags
    _atom_site_occupancy
    _atom_site_symmetry_multiplicity
    _atom_site_disorder_assembly
    _atom_site_disorder_group
    O O1A 1.1431(3) 0.77637(14) -0.03486(10) 0.0509(8) Uani d . 1 1 . .
    O O2A 0.6372(4) 0.28035(18) 0.08472(12) 0.0727(11) Uani d . 1 1 . .
    H H2A 0.7190 0.2945 0.0914 0.109 Uiso calc R 1 1 . .
    C C1A 1.0227(4) 0.60249(18) -0.04338(11) 0.0299(8) Uani d . 1 1 . .
    H H1AA 0.9311 0.6232 -0.0531 0.036 Uiso calc R 1 1 . .
    H H1AB 1.0404 0.5616 -0.0640 0.036 Uiso calc R 1 1 . .
    C C2A 1.1415(4) 0.6566(2) -0.05138(13) 0.0385(9) Uani d . 1 1 . .
    H H2AA 1.2343 0.6339 -0.0461 0.046 Uiso calc R 1 1 . .
    H H2AB 1.1383 0.6727 -0.0848 0.046 Uiso calc R 1 1 . .
    C C3A 1.1299(4) 0.71811(19) -0.01944(13) 0.0320(8) Uani d . 1 1 . .
    C C4A 1.1037(4) 0.70497(18) 0.03356(12) 0.0309(8) Uani d . 1 1 . .
    C C5A 0.9920(3) 0.64490(17) 0.03958(11) 0.0255(7) Uani d . 1 1 . .
    H H5A 0.9010 0.6656 0.0282 0.031 Uiso calc R 1 1 . .
    C C6A 0.9629(4) 0.62503(19) 0.09145(11) 0.0329(8) Uani d . 1 1 . .
    H H6AA 1.0405 0.5951 0.1035 0.039 Uiso calc R 1 1 . .
    H H6AB 0.9594 0.6677 0.1113 0.039 Uiso calc R 1 1 . .
    C C7A 0.8220(4) 0.58598(19) 0.09519(11) 0.0332(8) Uani d . 1 1 . .
    H H7AA 0.7447 0.6175 0.0850 0.040 Uiso calc R 1 1 . .
    H H7AB 0.8050 0.5737 0.1289 0.040 Uiso calc R 1 1 . .
    C C8A 0.8157(4) 0.51877(18) 0.06497(10) 0.0267(7) Uani d . 1 1 . .
    C C9A 0.8698(3) 0.53544(17) 0.01340(10) 0.0218(7) Uani d . 1 1 . .
    H H9A 0.7955 0.5666 -0.0005 0.026 Uiso calc R 1 1 . .
    C C10A 1.0118(3) 0.57800(17) 0.00863(11) 0.0251(7) Uani d . 1 1 . .
    C C11A 0.8664(4) 0.46982(17) -0.01759(11) 0.0264(7) Uani d . 1 1 . .
    H H11A 0.9318 0.4347 -0.0041 0.032 Uiso calc R 1 1 . .
    H H11B 0.8998 0.4816 -0.0500 0.032 Uiso calc R 1 1 . .
    C C12A 0.7174(3) 0.43854(17) -0.02076(10) 0.0249(7) Uani d . 1 1 . .
    H H12A 0.7214 0.3943 -0.0388 0.030 Uiso calc R 1 1 . .
    H H12B 0.6548 0.4710 -0.0382 0.030 Uiso calc R 1 1 . .
    C C13A 0.6552(3) 0.42468(17) 0.02894(10) 0.0240(7) Uani d . 1 1 . .
    H H13A 0.723(4) 0.3924(18) 0.0478(12) 0.029 Uiso d . 1 1 . .
    C C14A 0.6565(3) 0.49143(17) 0.06015(10) 0.0244(7) Uani d . 1 1 . .
    C C15A 0.5923(4) 0.4738(2) 0.10962(11) 0.0359(9) Uani d . 1 1 . .
    H H15A 0.6601 0.4439 0.1270 0.043 Uiso calc R 1 1 . .
    H H15B 0.5823 0.5177 0.1278 0.043 Uiso calc R 1 1 . .
    C C16A 0.4469(4) 0.4367(2) 0.10862(12) 0.0374(9) Uani d . 1 1 . .
    H H16A 0.4186 0.4238 0.1414 0.045 Uiso calc R 1 1 . .
    H H16B 0.3742 0.4686 0.0955 0.045 Uiso calc R 1 1 . .
    C C17A 0.4564(4) 0.37156(19) 0.07795(12) 0.0341(8) Uani d . 1 1 . .
    C C18A 0.5063(4) 0.39119(18) 0.02774(11) 0.0268(7) Uani d . 1 1 . .
    H H18A 0.4399 0.4280 0.0160 0.032 Uiso calc R 1 1 . .
    C C19A 0.4791(4) 0.32596(18) -0.00271(13) 0.0341(8) Uani d . 1 1 . .
    H H19A 0.558(4) 0.296(2) 0.0026(13) 0.041 Uiso d . 1 1 . .
    C C20A 0.4436(4) 0.33884(19) -0.05530(13) 0.0352(8) Uani d . 1 1 . .
    C C21A 0.3519(5) 0.2879(2) 0.02319(15) 0.0510(11) Uani d . 1 1 . .
    H H21A 0.2689 0.2846 0.0018 0.061 Uiso calc R 1 1 . .
    H H21B 0.3799 0.2403 0.0331 0.061 Uiso calc R 1 1 . .
    C C22A 0.3172(5) 0.3332(2) 0.06692(15) 0.0489(11) Uani d . 1 1 . .
    H H22A 0.2406 0.3667 0.0596 0.059 Uiso calc R 1 1 . .
    H H22B 0.2878 0.3039 0.0941 0.059 Uiso calc R 1 1 . .
    C C23A 1.0466(4) 0.77220(19) 0.05630(14) 0.0409(9) Uani d . 1 1 . .
    H H23A 1.1071 0.8115 0.0473 0.061 Uiso calc R 1 1 . .
    H H23B 1.0465 0.7673 0.0910 0.061 Uiso calc R 1 1 . .
    H H23C 0.9498 0.7807 0.0451 0.061 Uiso calc R 1 1 . .
    C C24A 1.2508(4) 0.6891(2) 0.05663(15) 0.0453(10) Uani d . 1 1 . .
    H H24A 1.2978 0.6518 0.0388 0.068 Uiso calc R 1 1 . .
    H H24B 1.2372 0.6745 0.0897 0.068 Uiso calc R 1 1 . .
    H H24C 1.3095 0.7312 0.0558 0.068 Uiso calc R 1 1 . .
    C C25A 1.1442(4) 0.5352(2) 0.02094(14) 0.0364(8) Uani d . 1 1 . .
    H H25A 1.1341 0.4879 0.0083 0.055 Uiso calc R 1 1 . .
    H H25B 1.1554 0.5331 0.0556 0.055 Uiso calc R 1 1 . .
    H H25C 1.2278 0.5574 0.0068 0.055 Uiso calc R 1 1 . .
    C C26A 0.9099(4) 0.46436(19) 0.09009(12) 0.0342(8) Uani d . 1 1 . .
    H H26A 1.0051 0.4836 0.0946 0.051 Uiso calc R 1 1 . .
    H H26B 0.9155 0.4221 0.0705 0.051 Uiso calc R 1 1 . .
    H H26C 0.8690 0.4528 0.1211 0.051 Uiso calc R 1 1 . .
    C C27A 0.5578(4) 0.54781(17) 0.03828(12) 0.0291(8) Uani d . 1 1 . .
    H H27A 0.4591 0.5325 0.0408 0.044 Uiso calc R 1 1 . .
    H H27B 0.5823 0.5547 0.0047 0.044 Uiso calc R 1 1 . .
    H H27C 0.5699 0.5918 0.0556 0.044 Uiso calc R 1 1 . .
    C C28A 0.5492(5) 0.3188(2) 0.10332(14) 0.0447(10) Uani d . 1 1 . .
    H H28A 0.6013 0.3454 0.1279 0.054 Uiso calc R 1 1 . .
    H H28B 0.4835 0.2877 0.1207 0.054 Uiso calc R 1 1 . .
    C C29A 0.3848(4) 0.3965(2) -0.07222(14) 0.0407(9) Uani d . 1 1 . .
    H H29A 0.3618 0.3998 -0.1050 0.049 Uiso calc R 1 1 . .
    H H29B 0.3656 0.4345 -0.0515 0.049 Uiso calc R 1 1 . .
    C C30A 0.4735(6) 0.2800(3) -0.08691(16) 0.0631(13) Uani d . 1 1 . .
    H H30A 0.4304 0.2886 -0.1181 0.095 Uiso calc R 1 1 . .
    H H30B 0.4341 0.2373 -0.0732 0.095 Uiso calc R 1 1 . .
    H H30C 0.5762 0.2749 -0.0906 0.095 Uiso calc R 1 1 . .
    O O1B -0.3496(3) 0.80561(15) 0.28884(10) 0.0480(7) Uani d . 1 1 . .
    O O2B 0.6246(3) 1.01860(12) 0.13685(8) 0.0344(6) Uani d . 1 1 . .
    H H2B 0.6040 1.0023 0.1637 0.052 Uiso calc R 1 1 . .
    C C1B 0.0161(4) 0.84111(17) 0.28726(11) 0.0261(7) Uani d . 1 1 . .
    H H1BA 0.1042 0.8236 0.3022 0.031 Uiso calc R 1 1 . .
    H H1BB -0.0123 0.8840 0.3044 0.031 Uiso calc R 1 1 . .
    C C2B -0.1003(4) 0.78616(18) 0.29336(12) 0.0323(8) Uani d . 1 1 . .
    H H2BA -0.0657 0.7410 0.2809 0.039 Uiso calc R 1 1 . .
    H H2BB -0.1203 0.7802 0.3277 0.039 Uiso calc R 1 1 . .
    C C3B -0.2362(4) 0.80529(17) 0.26795(12) 0.0286(7) Uani d . 1 1 . .
    C C4B -0.2235(3) 0.82674(16) 0.21577(11) 0.0222(7) Uani d . 1 1 . .
    C C5B -0.0983(3) 0.88076(15) 0.21148(11) 0.0185(6) Uani d . 1 1 . .
    H H5B -0.1308 0.9221 0.2302 0.022 Uiso calc R 1 1 . .
    C C6B -0.0769(3) 0.90864(16) 0.16122(10) 0.0205(6) Uani d . 1 1 . .
    H H6BA -0.1700 0.9196 0.1469 0.025 Uiso calc R 1 1 . .
    H H6BB -0.0307 0.8725 0.1414 0.025 Uiso calc R 1 1 . .
    C C7B 0.0147(3) 0.97415(15) 0.16204(10) 0.0197(6) Uani d . 1 1 . .
    H H7BA -0.0361 1.0111 0.1798 0.024 Uiso calc R 1 1 . .
    H H7BB 0.0278 0.9908 0.1290 0.024 Uiso calc R 1 1 . .
    C C8B 0.1626(3) 0.96323(15) 0.18508(10) 0.0164(6) Uani d . 1 1 . .
    C C9B 0.1422(3) 0.92689(14) 0.23454(10) 0.0175(6) Uani d . 1 1 . .
    H H9BA 0.0894 0.9616 0.2543 0.021 Uiso calc R 1 1 . .
    C C10B 0.0471(3) 0.85976(15) 0.23497(10) 0.0191(6) Uani d . 1 1 . .
    C C11B 0.2853(3) 0.91725(16) 0.26026(10) 0.0211(6) Uani d . 1 1 . .
    H H11C 0.2675 0.8986 0.2925 0.025 Uiso calc R 1 1 . .
    H H11D 0.3423 0.8824 0.2427 0.025 Uiso calc R 1 1 . .
    C C12B 0.3709(3) 0.98473(15) 0.26455(10) 0.0214(6) Uani d . 1 1 . .
    H H12C 0.3226 1.0167 0.2869 0.026 Uiso calc R 1 1 . .
    H H12D 0.4656 0.9739 0.2777 0.026 Uiso calc R 1 1 . .
    C C13B 0.3881(3) 1.02087(15) 0.21660(10) 0.0173(6) Uani d . 1 1 . .
    H H13B 0.435(3) 0.9873(17) 0.1934(11) 0.021 Uiso d . 1 1 . .
    C C14B 0.2394(3) 1.03694(15) 0.19426(10) 0.0177(6) Uani d . 1 1 . .
    C C15B 0.2574(3) 1.07779(16) 0.14691(10) 0.0212(6) Uani d . 1 1 . .
    H H15C 0.2956 1.0456 0.1226 0.025 Uiso calc R 1 1 . .
    H H15D 0.1627 1.0932 0.1360 0.025 Uiso calc R 1 1 . .
    C C16B 0.3544(3) 1.14170(16) 0.14973(11) 0.0242(7) Uani d . 1 1 . .
    H H16C 0.3116 1.1772 0.1708 0.029 Uiso calc R 1 1 . .
    H H16D 0.3656 1.1624 0.1177 0.029 Uiso calc R 1 1 . .
    C C17B 0.4999(3) 1.11996(15) 0.16926(10) 0.0212(7) Uani d . 1 1 . .
    C C18B 0.4813(3) 1.08681(15) 0.21843(10) 0.0200(6) Uani d . 1 1 . .
    H H18B 0.4304 1.1216 0.2387 0.024 Uiso calc R 1 1 . .
    C C19B 0.6342(3) 1.08099(16) 0.23816(11) 0.0218(6) Uani d . 1 1 . .
    H H19B 0.677(4) 1.0405(19) 0.2266(12) 0.026 Uiso d . 1 1 . .
    C C20B 0.6521(4) 1.08491(17) 0.29161(12) 0.0287(7) Uani d . 1 1 . .
    C C21B 0.7161(4) 1.14185(17) 0.21277(12) 0.0276(7) Uani d . 1 1 . .
    H H21C 0.7537 1.1751 0.2365 0.033 Uiso calc R 1 1 . .
    H H21D 0.7962 1.1232 0.1940 0.033 Uiso calc R 1 1 . .
    C C22B 0.6084(4) 1.17815(17) 0.18003(12) 0.0262(7) Uani d . 1 1 . .
    H H22C 0.551(4) 1.2189(18) 0.1957(12) 0.031 Uiso d . 1 1 . .
    H H22D 0.662(4) 1.1975(18) 0.1499(13) 0.031 Uiso d . 1 1 . .
    C C23B -0.3632(3) 0.86105(17) 0.20088(13) 0.0296(7) Uani d . 1 1 . .
    H H23D -0.4416 0.8286 0.2066 0.044 Uiso calc R 1 1 . .
    H H23E -0.3594 0.8729 0.1670 0.044 Uiso calc R 1 1 . .
    H H23F -0.3779 0.9036 0.2195 0.044 Uiso calc R 1 1 . .
    C C24B -0.2054(4) 0.76017(17) 0.18541(13) 0.0297(8) Uani d . 1 1 . .
    H H24D -0.1275 0.7322 0.1982 0.045 Uiso calc R 1 1 . .
    H H24E -0.1842 0.7732 0.1525 0.045 Uiso calc R 1 1 . .
    H H24F -0.2931 0.7329 0.1863 0.045 Uiso calc R 1 1 . .
    C C25B 0.1199(3) 0.79668(15) 0.21113(12) 0.0237(7) Uani d . 1 1 . .
    H H25D 0.2216 0.7979 0.2178 0.035 Uiso calc R 1 1 . .
    H H25E 0.1047 0.7987 0.1767 0.035 Uiso calc R 1 1 . .
    H H25F 0.0794 0.7534 0.2237 0.035 Uiso calc R 1 1 . .
    C C26B 0.2521(3) 0.91803(16) 0.15102(10) 0.0218(6) Uani d . 1 1 . .
    H H26D 0.1926 0.8813 0.1374 0.033 Uiso calc R 1 1 . .
    H H26E 0.3306 0.8968 0.1687 0.033 Uiso calc R 1 1 . .
    H H26F 0.2899 0.9473 0.1254 0.033 Uiso calc R 1 1 . .
    C C27B 0.1513(3) 1.08464(15) 0.22700(11) 0.0237(7) Uani d . 1 1 . .
    H H27D 0.2041 1.1276 0.2334 0.036 Uiso calc R 1 1 . .
    H H27E 0.1322 1.0605 0.2570 0.036 Uiso calc R 1 1 . .
    H H27F 0.0615 1.0961 0.2114 0.036 Uiso calc R 1 1 . .
    C C28B 0.5697(3) 1.07459(16) 0.13205(11) 0.0231(7) Uani d . 1 1 . .
    H H28C 0.4967 1.0677 0.1072 0.028 Uiso calc R 1 1 . .
    H H28D 0.6433 1.1044 0.1174 0.028 Uiso calc R 1 1 . .
    C C29B 0.7480(5) 1.0447(2) 0.31341(14) 0.0483(11) Uani d . 1 1 . .
    H H29C 0.7636 1.0495 0.3466 0.058 Uiso calc R 1 1 . .
    H H29D 0.8004 1.0114 0.2957 0.058 Uiso calc R 1 1 . .
    C C30B 0.5679(5) 1.1375(2) 0.31777(13) 0.0491(11) Uani d . 1 1 . .
    H H30D 0.6030 1.1412 0.3505 0.074 Uiso calc R 1 1 . .
    H H30E 0.4682 1.1233 0.3182 0.074 Uiso calc R 1 1 . .
    H H30F 0.5768 1.1828 0.3020 0.074 Uiso calc R 1 1 . .
loop_
    _atom_site_aniso_label
    _atom_site_aniso_U_11
    _atom_site_aniso_U_22
    _atom_site_aniso_U_33
    _atom_site_aniso_U_12
    _atom_site_aniso_U_13
    _atom_site_aniso_U_23
    O1A 0.0601(19) 0.0390(16) 0.0537(18) -0.0081(14) 0.0087(15) -0.0007(13)
    O2A 0.082(2) 0.081(2) 0.055(2) 0.034(2) 0.027(2) 0.0391(18)
    C1A 0.0320(18) 0.0340(18) 0.0237(16) -0.0067(16) 0.0070(14) -0.0063(14)
    C2A 0.042(2) 0.044(2) 0.0295(18) -0.0090(19) 0.0083(17) -0.0069(16)
    C3A 0.0208(17) 0.034(2) 0.041(2) -0.0040(15) -0.0020(15) -0.0043(16)
    C4A 0.0280(17) 0.0333(19) 0.0314(18) 0.0025(15) -0.0057(15) -0.0109(15)
    C5A 0.0208(16) 0.0335(17) 0.0223(16) 0.0038(14) -0.0046(13) -0.0046(13)
    C6A 0.0369(19) 0.042(2) 0.0191(16) 0.0074(16) -0.0075(14) -0.0092(15)
    C7A 0.0346(18) 0.049(2) 0.0157(15) 0.0052(17) 0.0010(14) -0.0076(15)
    C8A 0.0298(17) 0.0379(19) 0.0125(14) 0.0085(15) 0.0004(13) 0.0003(13)
    C9A 0.0215(15) 0.0292(17) 0.0145(14) 0.0062(14) -0.0005(12) -0.0001(12)
    C10A 0.0228(16) 0.0330(18) 0.0195(15) 0.0030(14) -0.0002(13) -0.0038(13)
    C11A 0.0289(17) 0.0330(18) 0.0173(14) 0.0018(15) 0.0046(13) -0.0011(13)
    C12A 0.0299(17) 0.0297(17) 0.0152(15) 0.0001(14) 0.0053(13) 0.0011(13)
    C13A 0.0254(16) 0.0304(17) 0.0163(14) 0.0050(15) 0.0035(13) 0.0064(13)
    C14A 0.0249(16) 0.0348(18) 0.0135(14) 0.0058(15) 0.0039(12) 0.0038(13)
    C15A 0.040(2) 0.053(2) 0.0140(15) 0.0062(18) 0.0062(14) 0.0019(15)
    C16A 0.0355(19) 0.053(2) 0.0235(17) 0.0058(18) 0.0145(15) 0.0084(16)
    C17A 0.0359(19) 0.041(2) 0.0254(17) 0.0050(17) 0.0120(15) 0.0129(15)
    C18A 0.0303(18) 0.0296(17) 0.0205(16) 0.0043(14) 0.0067(14) 0.0097(13)
    C19A 0.037(2) 0.0275(18) 0.038(2) -0.0004(16) 0.0083(16) 0.0074(15)
    C20A 0.0259(17) 0.041(2) 0.038(2) -0.0069(16) 0.0049(15) -0.0043(16)
    C21A 0.059(3) 0.048(2) 0.046(2) -0.016(2) 0.015(2) 0.0079(19)
    C22A 0.046(2) 0.052(2) 0.049(2) -0.007(2) 0.022(2) 0.016(2)
    C23A 0.040(2) 0.037(2) 0.046(2) 0.0024(18) -0.0033(18) -0.0132(17)
    C24A 0.028(2) 0.051(2) 0.057(3) 0.0003(18) -0.0116(18) -0.011(2)
    C25A 0.0232(17) 0.038(2) 0.048(2) 0.0055(16) 0.0005(16) -0.0091(17)
    C26A 0.0326(19) 0.045(2) 0.0247(17) 0.0053(17) -0.0061(14) 0.0085(15)
    C27A 0.0260(17) 0.0286(17) 0.0327(18) 0.0050(14) -0.0003(15) 0.0025(14)
    C28A 0.051(2) 0.048(2) 0.035(2) 0.005(2) 0.0139(19) 0.0185(18)
    C29A 0.041(2) 0.044(2) 0.037(2) -0.0020(18) -0.0088(17) 0.0047(17)
    C30A 0.074(3) 0.071(3) 0.044(3) 0.019(3) 0.008(2) -0.008(2)
    O1B 0.0398(15) 0.0614(18) 0.0428(16) -0.0095(14) 0.0111(13) 0.0146(13)
    O2B 0.0411(14) 0.0317(13) 0.0302(12) -0.0012(12) 0.0049(11) 0.0028(10)
    C1B 0.0302(17) 0.0276(16) 0.0206(16) -0.0045(14) 0.0005(13) 0.0040(13)
    C2B 0.040(2) 0.0317(18) 0.0254(17) -0.0080(16) -0.0008(15) 0.0100(14)
    C3B 0.0295(18) 0.0253(17) 0.0310(18) -0.0106(15) 0.0048(15) 0.0057(14)
    C4B 0.0228(16) 0.0197(15) 0.0242(16) -0.0009(13) 0.0003(13) 0.0021(13)
    C5B 0.0184(15) 0.0148(14) 0.0222(15) -0.0008(12) 0.0001(12) 0.0008(12)
    C6B 0.0181(15) 0.0229(15) 0.0206(15) 0.0020(13) -0.0040(12) 0.0019(12)
    C7B 0.0232(16) 0.0181(14) 0.0177(14) 0.0000(13) -0.0025(12) 0.0055(12)
    C8B 0.0175(14) 0.0178(15) 0.0138(13) -0.0010(12) -0.0003(11) 0.0023(11)
    C9B 0.0228(15) 0.0154(14) 0.0143(13) -0.0011(13) 0.0006(12) 0.0022(11)
    C10B 0.0226(15) 0.0164(14) 0.0185(15) -0.0007(13) -0.0016(12) 0.0051(11)
    C11B 0.0272(16) 0.0199(15) 0.0162(14) -0.0015(13) -0.0017(12) 0.0053(12)
    C12B 0.0257(16) 0.0220(15) 0.0165(14) -0.0007(14) -0.0022(13) 0.0019(12)
    C13B 0.0201(15) 0.0178(14) 0.0139(13) -0.0010(13) -0.0006(12) -0.0019(12)
    C14B 0.0193(15) 0.0156(14) 0.0180(14) -0.0005(13) 0.0001(12) 0.0028(12)
    C15B 0.0224(15) 0.0207(15) 0.0206(15) -0.0008(13) -0.0015(12) 0.0083(13)
    C16B 0.0285(17) 0.0216(15) 0.0225(15) -0.0010(14) -0.0019(14) 0.0072(12)
    C17B 0.0248(17) 0.0176(15) 0.0211(15) -0.0007(13) -0.0009(13) 0.0029(12)
    C18B 0.0257(16) 0.0164(14) 0.0180(14) -0.0009(13) -0.0019(12) 0.0009(12)
    C19B 0.0228(16) 0.0175(15) 0.0250(15) -0.0039(13) -0.0040(13) -0.0005(13)
    C20B 0.0319(18) 0.0265(16) 0.0277(17) -0.0101(15) -0.0076(14) 0.0008(14)
    C21B 0.0304(17) 0.0230(16) 0.0295(17) -0.0081(14) -0.0042(14) 0.0010(14)
    C22B 0.0292(17) 0.0193(16) 0.0300(17) -0.0044(14) 0.0006(14) 0.0037(13)
    C23B 0.0208(16) 0.0268(17) 0.041(2) -0.0004(14) 0.0019(15) 0.0018(14)
    C24B 0.0271(17) 0.0227(17) 0.039(2) -0.0002(14) 0.0004(15) -0.0040(14)
    C25B 0.0241(16) 0.0159(14) 0.0309(17) 0.0001(13) -0.0053(14) 0.0021(13)
    C26B 0.0270(16) 0.0217(15) 0.0166(14) -0.0026(14) 0.0027(13) -0.0002(12)
    C27B 0.0268(16) 0.0161(14) 0.0282(16) 0.0013(13) -0.0004(13) 0.0017(13)
    C28B 0.0204(15) 0.0269(17) 0.0219(16) -0.0097(15) -0.0022(13) 0.0015(13)
    C29B 0.065(3) 0.047(2) 0.033(2) -0.011(2) -0.022(2) 0.0082(17)
    C30B 0.053(3) 0.068(3) 0.0266(19) -0.005(2) -0.0048(18) -0.0162(19)
_geom_special_details
;
All e.s.d.'s (except the e.s.d. in the dihedral angle between two l.s. planes)
are estimated using the full covariance matrix. The cell e.s.d.'s are taken
into account individually in the estimation of e.s.d.'s in distances, angles
and torsion angles; correlations between e.s.d.'s in cell parameters are only
used when they are defined by crystal symmetry. An approximate (isotropic)
treatment of cell e.s.d.'s is used for estimating e.s.d.'s involving l.s.
planes.
;
loop_
    _geom_bond_atom_site_label_1
    _geom_bond_atom_site_label_2
    _geom_bond_site_symmetry_2
    _geom_bond_distance
    _geom_bond_publ_flag
    O1A C3A . 1.205(4) no
    O2A C28A . 1.228(5) no
    O2A H2A . 0.8400 no
    C1A C10A . 1.539(4) no
    C1A C2A . 1.546(5) no
    C1A H1AA . 0.9900 no
    C1A H1AB . 0.9900 no
    C2A C3A . 1.486(5) no
    C2A H2AA . 0.9900 no
    C2A H2AB . 0.9900 no
    C3A C4A . 1.531(5) no
    C4A C23A . 1.537(5) no
    C4A C24A . 1.562(5) no
    C4A C5A . 1.572(5) no
    C5A C6A . 1.532(5) no
    C5A C10A . 1.562(4) no
    C5A H5A . 1.0000 no
    C6A C7A . 1.531(5) no
    C6A H6AA . 0.9900 no
    C6A H6AB . 0.9900 no
    C7A C8A . 1.545(5) no
    C7A H7AA . 0.9900 no
    C7A H7AB . 0.9900 no
    C8A C26A . 1.543(5) no
    C8A C9A . 1.570(4) no
    C8A C14A . 1.598(5) no
    C9A C11A . 1.531(4) no
    C9A C10A . 1.576(4) no
    C9A H9A . 1.0000 no
    C10A C25A . 1.536(5) no
    C11A C12A . 1.532(5) no
    C11A H11A . 0.9900 no
    C11A H11B . 0.9900 no
    C12A C13A . 1.539(4) no
    C12A H12A . 0.9900 no
    C12A H12B . 0.9900 no
    C13A C18A . 1.546(5) no
    C13A C14A . 1.552(4) no
    C13A H13A . 1.04(4) no
    C14A C27A . 1.554(4) no
    C14A C15A . 1.554(4) no
    C15A C16A . 1.547(5) no
    C15A H15A . 0.9900 no
    C15A H15B . 0.9900 no
    C16A C17A . 1.521(5) no
    C16A H16A . 0.9900 no
    C16A H16B . 0.9900 no
    C17A C28A . 1.517(5) no
    C17A C18A . 1.535(4) no
    C17A C22A . 1.538(6) no
    C18A C19A . 1.538(5) no
    C18A H18A . 1.0000 no
    C19A C20A . 1.536(5) no
    C19A C21A . 1.582(5) no
    C19A H19A . 0.95(4) no
    C20A C29A . 1.326(5) no
    C20A C30A . 1.463(6) no
    C21A C22A . 1.541(6) no
    C21A H21A . 0.9900 no
    C21A H21B . 0.9900 no
    C22A H22A . 0.9900 no
    C22A H22B . 0.9900 no
    C23A H23A . 0.9800 no
    C23A H23B . 0.9800 no
    C23A H23C . 0.9800 no
    C24A H24A . 0.9800 no
    C24A H24B . 0.9800 no
    C24A H24C . 0.9800 no
    C25A H25A . 0.9800 no
    C25A H25B . 0.9800 no
    C25A H25C . 0.9800 no
    C26A H26A . 0.9800 no
    C26A H26B . 0.9800 no
    C26A H26C . 0.9800 no
    C27A H27A . 0.9800 no
    C27A H27B . 0.9800 no
    C27A H27C . 0.9800 no
    C28A H28A . 0.9900 no
    C28A H28B . 0.9900 no
    C29A H29A . 0.9500 no
    C29A H29B . 0.9500 no
    C30A H30A . 0.9800 no
    C30A H30B . 0.9800 no
    C30A H30C . 0.9800 no
    O1B C3B . 1.221(4) no
    O2B C28B . 1.200(4) no
    O2B H2B . 0.8400 no
    C1B C2B . 1.533(5) no
    C1B C10B . 1.541(4) no
    C1B H1BA . 0.9900 no
    C1B H1BB . 0.9900 no
    C2B C3B . 1.514(5) no
    C2B H2BA . 0.9900 no
    C2B H2BB . 0.9900 no
    C3B C4B . 1.528(4) no
    C4B C23B . 1.533(5) no
    C4B C24B . 1.546(4) no
    C4B C5B . 1.577(4) no
    C5B C6B . 1.524(4) no
    C5B C10B . 1.576(4) no
    C5B H5B . 1.0000 no
    C6B C7B . 1.526(4) no
    C6B H6BA . 0.9900 no
    C6B H6BB . 0.9900 no
    C7B C8B . 1.554(4) no
    C7B H7BA . 0.9900 no
    C7B H7BB . 0.9900 no
    C8B C26B . 1.543(4) no
    C8B C9B . 1.567(4) no
    C8B C14B . 1.610(4) no
    C9B C11B . 1.544(4) no
    C9B C10B . 1.570(4) no
    C9B H9BA . 1.0000 no
    C10B C25B . 1.545(4) no
    C11B C12B . 1.531(4) no
    C11B H11C . 0.9900 no
    C11B H11D . 0.9900 no
    C12B C13B . 1.525(4) no
    C12B H12C . 0.9900 no
    C12B H12D . 0.9900 no
    C13B C18B . 1.542(4) no
    C13B C14B . 1.569(4) no
    C13B H13B . 1.02(3) no
    C14B C27B . 1.542(4) no
    C14B C15B . 1.554(4) no
    C15B C16B . 1.532(4) no
    C15B H15C . 0.9900 no
    C15B H15D . 0.9900 no
    C16B C17B . 1.538(4) no
    C16B H16C . 0.9900 no
    C16B H16D . 0.9900 no
    C17B C28B . 1.512(4) no
    C17B C18B . 1.532(4) no
    C17B C22B . 1.546(4) no
    C18B C19B . 1.551(4) no
    C18B H18B . 1.0000 no
    C19B C20B . 1.514(4) no
    C19B C21B . 1.572(4) no
    C19B H19B . 0.93(4) no
    C20B C29B . 1.338(5) no
    C20B C30B . 1.480(5) no
    C21B C22B . 1.538(5) no
    C21B H21C . 0.9900 no
    C21B H21D . 0.9900 no
    C22B H22C . 1.05(4) no
    C22B H22D . 1.05(4) no
    C23B H23D . 0.9800 no
    C23B H23E . 0.9800 no
    C23B H23F . 0.9800 no
    C24B H24D . 0.9800 no
    C24B H24E . 0.9800 no
    C24B H24F . 0.9800 no
    C25B H25D . 0.9800 no
    C25B H25E . 0.9800 no
    C25B H25F . 0.9800 no
    C26B H26D . 0.9800 no
    C26B H26E . 0.9800 no
    C26B H26F . 0.9800 no
    C27B H27D . 0.9800 no
    C27B H27E . 0.9800 no
    C27B H27F . 0.9800 no
    C28B H28C . 0.9900 no
    C28B H28D . 0.9900 no
    C29B H29C . 0.9500 no
    C29B H29D . 0.9500 no
    C30B H30D . 0.9800 no
    C30B H30E . 0.9800 no
    C30B H30F . 0.9800 no
loop_
    _geom_angle_atom_site_label_1
    _geom_angle_atom_site_label_2
    _geom_angle_atom_site_label_3
    _geom_angle_site_symmetry_1
    _geom_angle_site_symmetry_3
    _geom_angle
    _geom_angle_publ_flag
    C28A O2A H2A . . 109.5 no
    C10A C1A C2A . . 113.1(3) no
    C10A C1A H1AA . . 109.0 no
    C2A C1A H1AA . . 109.0 no
    C10A C1A H1AB . . 109.0 no
    C2A C1A H1AB . . 109.0 no
    H1AA C1A H1AB . . 107.8 no
    C3A C2A C1A . . 113.1(3) no
    C3A C2A H2AA . . 109.0 no
    C1A C2A H2AA . . 109.0 no
    C3A C2A H2AB . . 109.0 no
    C1A C2A H2AB . . 109.0 no
    H2AA C2A H2AB . . 107.8 no
    O1A C3A C2A . . 120.7(3) no
    O1A C3A C4A . . 121.3(3) no
    C2A C3A C4A . . 118.0(3) no
    C3A C4A C23A . . 108.9(3) no
    C3A C4A C24A . . 107.0(3) no
    C23A C4A C24A . . 107.6(3) no
    C3A C4A C5A . . 109.5(3) no
    C23A C4A C5A . . 109.5(3) no
    C24A C4A C5A . . 114.2(3) no
    C6A C5A C10A . . 110.3(3) no
    C6A C5A C4A . . 113.9(3) no
    C10A C5A C4A . . 117.5(3) no
    C6A C5A H5A . . 104.5 no
    C10A C5A H5A . . 104.5 no
    C4A C5A H5A . . 104.5 no
    C7A C6A C5A . . 110.0(3) no
    C7A C6A H6AA . . 109.7 no
    C5A C6A H6AA . . 109.7 no
    C7A C6A H6AB . . 109.7 no
    C5A C6A H6AB . . 109.7 no
    H6AA C6A H6AB . . 108.2 no
    C6A C7A C8A . . 113.8(3) no
    C6A C7A H7AA . . 108.8 no
    C8A C7A H7AA . . 108.8 no
    C6A C7A H7AB . . 108.8 no
    C8A C7A H7AB . . 108.8 no
    H7AA C7A H7AB . . 107.7 no
    C26A C8A C7A . . 106.9(3) no
    C26A C8A C9A . . 111.9(3) no
    C7A C8A C9A . . 109.0(3) no
    C26A C8A C14A . . 111.1(3) no
    C7A C8A C14A . . 110.9(3) no
    C9A C8A C14A . . 107.1(2) no
    C11A C9A C8A . . 110.6(3) no
    C11A C9A C10A . . 113.3(2) no
    C8A C9A C10A . . 117.4(2) no
    C11A C9A H9A . . 104.7 no
    C8A C9A H9A . . 104.7 no
    C10A C9A H9A . . 104.7 no
    C25A C10A C1A . . 108.8(3) no
    C25A C10A C5A . . 114.3(3) no
    C1A C10A C5A . . 106.6(3) no
    C25A C10A C9A . . 113.4(3) no
    C1A C10A C9A . . 107.2(2) no
    C5A C10A C9A . . 106.0(2) no
    C9A C11A C12A . . 112.0(3) no
    C9A C11A H11A . . 109.2 no
    C12A C11A H11A . . 109.2 no
    C9A C11A H11B . . 109.2 no
    C12A C11A H11B . . 109.2 no
    H11A C11A H11B . . 107.9 no
    C11A C12A C13A . . 111.4(3) no
    C11A C12A H12A . . 109.3 no
    C13A C12A H12A . . 109.3 no
    C11A C12A H12B . . 109.3 no
    C13A C12A H12B . . 109.3 no
    H12A C12A H12B . . 108.0 no
    C12A C13A C18A . . 113.5(3) no
    C12A C13A C14A . . 111.6(3) no
    C18A C13A C14A . . 111.2(3) no
    C12A C13A H13A . . 109.4(19) no
    C18A C13A H13A . . 108.9(19) no
    C14A C13A H13A . . 101.5(19) no
    C13A C14A C27A . . 110.2(3) no
    C13A C14A C15A . . 108.9(3) no
    C27A C14A C15A . . 105.7(3) no
    C13A C14A C8A . . 109.0(2) no
    C27A C14A C8A . . 111.7(3) no
    C15A C14A C8A . . 111.2(3) no
    C16A C15A C14A . . 115.5(3) no
    C16A C15A H15A . . 108.4 no
    C14A C15A H15A . . 108.4 no
    C16A C15A H15B . . 108.4 no
    C14A C15A H15B . . 108.4 no
    H15A C15A H15B . . 107.5 no
    C17A C16A C15A . . 109.6(3) no
    C17A C16A H16A . . 109.7 no
    C15A C16A H16A . . 109.7 no
    C17A C16A H16B . . 109.7 no
    C15A C16A H16B . . 109.7 no
    H16A C16A H16B . . 108.2 no
    C28A C17A C16A . . 108.4(3) no
    C28A C17A C18A . . 114.7(3) no
    C16A C17A C18A . . 109.7(3) no
    C28A C17A C22A . . 105.6(3) no
    C16A C17A C22A . . 117.2(3) no
    C18A C17A C22A . . 101.2(3) no
    C17A C18A C19A . . 105.1(3) no
    C17A C18A C13A . . 111.2(3) no
    C19A C18A C13A . . 120.2(3) no
    C17A C18A H18A . . 106.5 no
    C19A C18A H18A . . 106.5 no
    C13A C18A H18A . . 106.5 no
    C20A C19A C18A . . 116.2(3) no
    C20A C19A C21A . . 110.6(3) no
    C18A C19A C21A . . 104.2(3) no
    C20A C19A H19A . . 115(2) no
    C18A C19A H19A . . 105(2) no
    C21A C19A H19A . . 104(2) no
    C29A C20A C30A . . 120.4(4) no
    C29A C20A C19A . . 124.8(3) no
    C30A C20A C19A . . 114.7(3) no
    C22A C21A C19A . . 105.6(3) no
    C22A C21A H21A . . 110.6 no
    C19A C21A H21A . . 110.6 no
    C22A C21A H21B . . 110.6 no
    C19A C21A H21B . . 110.6 no
    H21A C21A H21B . . 108.8 no
    C17A C22A C21A . . 104.4(3) no
    C17A C22A H22A . . 110.9 no
    C21A C22A H22A . . 110.9 no
    C17A C22A H22B . . 110.9 no
    C21A C22A H22B . . 110.9 no
    H22A C22A H22B . . 108.9 no
    C4A C23A H23A . . 109.5 no
    C4A C23A H23B . . 109.5 no
    H23A C23A H23B . . 109.5 no
    C4A C23A H23C . . 109.5 no
    H23A C23A H23C . . 109.5 no
    H23B C23A H23C . . 109.5 no
    C4A C24A H24A . . 109.5 no
    C4A C24A H24B . . 109.5 no
    H24A C24A H24B . . 109.5 no
    C4A C24A H24C . . 109.5 no
    H24A C24A H24C . . 109.5 no
    H24B C24A H24C . . 109.5 no
    C10A C25A H25A . . 109.5 no
    C10A C25A H25B . . 109.5 no
    H25A C25A H25B . . 109.5 no
    C10A C25A H25C . . 109.5 no
    H25A C25A H25C . . 109.5 no
    H25B C25A H25C . . 109.5 no
    C8A C26A H26A . . 109.5 no
    C8A C26A H26B . . 109.5 no
    H26A C26A H26B . . 109.5 no
    C8A C26A H26C . . 109.5 no
    H26A C26A H26C . . 109.5 no
    H26B C26A H26C . . 109.5 no
    C14A C27A H27A . . 109.5 no
    C14A C27A H27B . . 109.5 no
    H27A C27A H27B . . 109.5 no
    C14A C27A H27C . . 109.5 no
    H27A C27A H27C . . 109.5 no
    H27B C27A H27C . . 109.5 no
    O2A C28A C17A . . 126.3(4) no
    O2A C28A H28A . . 105.8 no
    C17A C28A H28A . . 105.8 no
    O2A C28A H28B . . 105.8 no
    C17A C28A H28B . . 105.8 no
    H28A C28A H28B . . 106.2 no
    C20A C29A H29A . . 120.0 no
    C20A C29A H29B . . 120.0 no
    H29A C29A H29B . . 120.0 no
    C20A C30A H30A . . 109.5 no
    C20A C30A H30B . . 109.5 no
    H30A C30A H30B . . 109.5 no
    C20A C30A H30C . . 109.5 no
    H30A C30A H30C . . 109.5 no
    H30B C30A H30C . . 109.5 no
    C28B O2B H2B . . 109.5 no
    C2B C1B C10B . . 113.7(3) no
    C2B C1B H1BA . . 108.8 no
    C10B C1B H1BA . . 108.8 no
    C2B C1B H1BB . . 108.8 no
    C10B C1B H1BB . . 108.8 no
    H1BA C1B H1BB . . 107.7 no
    C3B C2B C1B . . 112.9(3) no
    C3B C2B H2BA . . 109.0 no
    C1B C2B H2BA . . 109.0 no
    C3B C2B H2BB . . 109.0 no
    C1B C2B H2BB . . 109.0 no
    H2BA C2B H2BB . . 107.8 no
    O1B C3B C2B . . 121.2(3) no
    O1B C3B C4B . . 121.9(3) no
    C2B C3B C4B . . 116.8(3) no
    C3B C4B C23B . . 108.1(3) no
    C3B C4B C24B . . 108.4(3) no
    C23B C4B C24B . . 107.4(3) no
    C3B C4B C5B . . 108.0(2) no
    C23B C4B C5B . . 110.0(2) no
    C24B C4B C5B . . 114.7(3) no
    C6B C5B C10B . . 111.3(2) no
    C6B C5B C4B . . 113.6(2) no
    C10B C5B C4B . . 117.0(2) no
    C6B C5B H5B . . 104.5 no
    C10B C5B H5B . . 104.5 no
    C4B C5B H5B . . 104.5 no
    C5B C6B C7B . . 110.5(2) no
    C5B C6B H6BA . . 109.6 no
    C7B C6B H6BA . . 109.6 no
    C5B C6B H6BB . . 109.6 no
    C7B C6B H6BB . . 109.6 no
    H6BA C6B H6BB . . 108.1 no
    C6B C7B C8B . . 113.9(2) no
    C6B C7B H7BA . . 108.8 no
    C8B C7B H7BA . . 108.8 no
    C6B C7B H7BB . . 108.8 no
    C8B C7B H7BB . . 108.8 no
    H7BA C7B H7BB . . 107.7 no
    C26B C8B C7B . . 108.0(2) no
    C26B C8B C9B . . 111.6(2) no
    C7B C8B C9B . . 108.6(2) no
    C26B C8B C14B . . 110.3(2) no
    C7B C8B C14B . . 110.7(2) no
    C9B C8B C14B . . 107.7(2) no
    C11B C9B C8B . . 111.2(2) no
    C11B C9B C10B . . 113.5(2) no
    C8B C9B C10B . . 116.2(2) no
    C11B C9B H9BA . . 104.9 no
    C8B C9B H9BA . . 104.9 no
    C10B C9B H9BA . . 104.9 no
    C1B C10B C25B . . 108.5(2) no
    C1B C10B C9B . . 107.8(2) no
    C25B C10B C9B . . 112.6(2) no
    C1B C10B C5B . . 107.1(2) no
    C25B C10B C5B . . 113.9(2) no
    C9B C10B C5B . . 106.6(2) no
    C12B C11B C9B . . 113.5(2) no
    C12B C11B H11C . . 108.9 no
    C9B C11B H11C . . 108.9 no
    C12B C11B H11D . . 108.9 no
    C9B C11B H11D . . 108.9 no
    H11C C11B H11D . . 107.7 no
    C13B C12B C11B . . 111.8(2) no
    C13B C12B H12C . . 109.3 no
    C11B C12B H12C . . 109.3 no
    C13B C12B H12D . . 109.3 no
    C11B C12B H12D . . 109.3 no
    H12C C12B H12D . . 107.9 no
    C12B C13B C18B . . 113.9(2) no
    C12B C13B C14B . . 110.3(2) no
    C18B C13B C14B . . 111.3(2) no
    C12B C13B H13B . . 109.1(17) no
    C18B C13B H13B . . 106.8(18) no
    C14B C13B H13B . . 105.0(18) no
    C27B C14B C15B . . 105.7(2) no
    C27B C14B C13B . . 111.2(2) no
    C15B C14B C13B . . 110.1(2) no
    C27B C14B C8B . . 112.0(2) no
    C15B C14B C8B . . 110.8(2) no
    C13B C14B C8B . . 107.1(2) no
    C16B C15B C14B . . 115.1(2) no
    C16B C15B H15C . . 108.5 no
    C14B C15B H15C . . 108.5 no
    C16B C15B H15D . . 108.5 no
    C14B C15B H15D . . 108.5 no
    H15C C15B H15D . . 107.5 no
    C15B C16B C17B . . 109.6(2) no
    C15B C16B H16C . . 109.7 no
    C17B C16B H16C . . 109.7 no
    C15B C16B H16D . . 109.7 no
    C17B C16B H16D . . 109.7 no
    H16C C16B H16D . . 108.2 no
    C28B C17B C18B . . 115.8(2) no
    C28B C17B C16B . . 107.4(3) no
    C18B C17B C16B . . 109.4(2) no
    C28B C17B C22B . . 105.2(3) no
    C18B C17B C22B . . 101.5(2) no
    C16B C17B C22B . . 117.8(2) no
    C17B C18B C13B . . 112.1(2) no
    C17B C18B C19B . . 104.2(2) no
    C13B C18B C19B . . 119.0(2) no
    C17B C18B H18B . . 107.0 no
    C13B C18B H18B . . 107.0 no
    C19B C18B H18B . . 107.0 no
    C20B C19B C18B . . 117.1(3) no
    C20B C19B C21B . . 111.0(3) no
    C18B C19B C21B . . 104.0(2) no
    C20B C19B H19B . . 110(2) no
    C18B C19B H19B . . 110(2) no
    C21B C19B H19B . . 104(2) no
    C29B C20B C30B . . 121.9(3) no
    C29B C20B C19B . . 120.1(3) no
    C30B C20B C19B . . 117.8(3) no
    C22B C21B C19B . . 106.4(3) no
    C22B C21B H21C . . 110.4 no
    C19B C21B H21C . . 110.4 no
    C22B C21B H21D . . 110.4 no
    C19B C21B H21D . . 110.4 no
    H21C C21B H21D . . 108.6 no
    C21B C22B C17B . . 103.2(2) no
    C21B C22B H22C . . 115.4(19) no
    C17B C22B H22C . . 106(2) no
    C21B C22B H22D . . 109(2) no
    C17B C22B H22D . . 114.5(19) no
    H22C C22B H22D . . 109(3) no
    C4B C23B H23D . . 109.5 no
    C4B C23B H23E . . 109.5 no
    H23D C23B H23E . . 109.5 no
    C4B C23B H23F . . 109.5 no
    H23D C23B H23F . . 109.5 no
    H23E C23B H23F . . 109.5 no
    C4B C24B H24D . . 109.5 no
    C4B C24B H24E . . 109.5 no
    H24D C24B H24E . . 109.5 no
    C4B C24B H24F . . 109.5 no
    H24D C24B H24F . . 109.5 no
    H24E C24B H24F . . 109.5 no
    C10B C25B H25D . . 109.5 no
    C10B C25B H25E . . 109.5 no
    H25D C25B H25E . . 109.5 no
    C10B C25B H25F . . 109.5 no
    H25D C25B H25F . . 109.5 no
    H25E C25B H25F . . 109.5 no
    C8B C26B H26D . . 109.5 no
    C8B C26B H26E . . 109.5 no
    H26D C26B H26E . . 109.5 no
    C8B C26B H26F . . 109.5 no
    H26D C26B H26F . . 109.5 no
    H26E C26B H26F . . 109.5 no
    C14B C27B H27D . . 109.5 no
    C14B C27B H27E . . 109.5 no
    H27D C27B H27E . . 109.5 no
    C14B C27B H27F . . 109.5 no
    H27D C27B H27F . . 109.5 no
    H27E C27B H27F . . 109.5 no
    O2B C28B C17B . . 128.7(3) no
    O2B C28B H28C . . 105.1 no
    C17B C28B H28C . . 105.1 no
    O2B C28B H28D . . 105.1 no
    C17B C28B H28D . . 105.1 no
    H28C C28B H28D . . 105.9 no
    C20B C29B H29C . . 120.0 no
    C20B C29B H29D . . 120.0 no
    H29C C29B H29D . . 120.0 no
    C20B C30B H30D . . 109.5 no
    C20B C30B H30E . . 109.5 no
    H30D C30B H30E . . 109.5 no
    C20B C30B H30F . . 109.5 no
    H30D C30B H30F . . 109.5 no
    H30E C30B H30F . . 109.5 no
loop_
    _geom_torsion_atom_site_label_1
    _geom_torsion_atom_site_label_2
    _geom_torsion_atom_site_label_3
    _geom_torsion_atom_site_label_4
    _geom_torsion_site_symmetry_1
    _geom_torsion_site_symmetry_2
    _geom_torsion_site_symmetry_3
    _geom_torsion_site_symmetry_4
    _geom_torsion
    _geom_torsion_publ_flag
    C10A C1A C2A C3A . . . . -54.6(4) no
    C1A C2A C3A O1A . . . . -134.1(4) no
    C1A C2A C3A C4A . . . . 47.1(4) no
    O1A C3A C4A C23A . . . . 20.0(5) no
    C2A C3A C4A C23A . . . . -161.2(3) no
    O1A C3A C4A C24A . . . . -96.0(4) no
    C2A C3A C4A C24A . . . . 82.8(4) no
    O1A C3A C4A C5A . . . . 139.8(3) no
    C2A C3A C4A C5A . . . . -41.5(4) no
    C3A C4A C5A C6A . . . . 177.3(3) no
    C23A C4A C5A C6A . . . . -63.4(4) no
    C24A C4A C5A C6A . . . . 57.3(4) no
    C3A C4A C5A C10A . . . . 46.0(4) no
    C23A C4A C5A C10A . . . . 165.3(3) no
    C24A C4A C5A C10A . . . . -73.9(4) no
    C10A C5A C6A C7A . . . . -64.5(3) no
    C4A C5A C6A C7A . . . . 160.8(3) no
    C5A C6A C7A C8A . . . . 58.6(4) no
    C6A C7A C8A C26A . . . . 72.9(4) no
    C6A C7A C8A C9A . . . . -48.2(4) no
    C6A C7A C8A C14A . . . . -165.8(3) no
    C26A C8A C9A C11A . . . . 61.5(4) no
    C7A C8A C9A C11A . . . . 179.5(3) no
    C14A C8A C9A C11A . . . . -60.5(3) no
    C26A C8A C9A C10A . . . . -70.6(4) no
    C7A C8A C9A C10A . . . . 47.4(4) no
    C14A C8A C9A C10A . . . . 167.4(2) no
    C2A C1A C10A C25A . . . . -68.0(4) no
    C2A C1A C10A C5A . . . . 55.7(4) no
    C2A C1A C10A C9A . . . . 169.0(3) no
    C6A C5A C10A C25A . . . . -66.3(4) no
    C4A C5A C10A C25A . . . . 66.6(4) no
    C6A C5A C10A C1A . . . . 173.5(3) no
    C4A C5A C10A C1A . . . . -53.7(3) no
    C6A C5A C10A C9A . . . . 59.4(3) no
    C4A C5A C10A C9A . . . . -167.7(3) no
    C11A C9A C10A C25A . . . . -57.7(3) no
    C8A C9A C10A C25A . . . . 73.2(3) no
    C11A C9A C10A C1A . . . . 62.5(3) no
    C8A C9A C10A C1A . . . . -166.6(3) no
    C11A C9A C10A C5A . . . . 176.1(2) no
    C8A C9A C10A C5A . . . . -53.0(3) no
    C8A C9A C11A C12A . . . . 58.3(3) no
    C10A C9A C11A C12A . . . . -167.5(3) no
    C9A C11A C12A C13A . . . . -54.3(4) no
    C11A C12A C13A C18A . . . . -178.4(3) no
    C11A C12A C13A C14A . . . . 54.9(4) no
    C12A C13A C14A C27A . . . . 64.4(3) no
    C18A C13A C14A C27A . . . . -63.5(3) no
    C12A C13A C14A C15A . . . . 179.9(3) no
    C18A C13A C14A C15A . . . . 52.0(3) no
    C12A C13A C14A C8A . . . . -58.5(3) no
    C18A C13A C14A C8A . . . . 173.6(2) no
    C26A C8A C14A C13A . . . . -62.2(3) no
    C7A C8A C14A C13A . . . . 179.1(2) no
    C9A C8A C14A C13A . . . . 60.3(3) no
    C26A C8A C14A C27A . . . . 175.8(3) no
    C7A C8A C14A C27A . . . . 57.1(3) no
    C9A C8A C14A C27A . . . . -61.7(3) no
    C26A C8A C14A C15A . . . . 57.9(3) no
    C7A C8A C14A C15A . . . . -60.8(3) no
    C9A C8A C14A C15A . . . . -179.6(3) no
    C13A C14A C15A C16A . . . . -51.1(4) no
    C27A C14A C15A C16A . . . . 67.3(4) no
    C8A C14A C15A C16A . . . . -171.3(3) no
    C14A C15A C16A C17A . . . . 54.3(4) no
    C15A C16A C17A C28A . . . . 69.0(3) no
    C15A C16A C17A C18A . . . . -57.0(4) no
    C15A C16A C17A C22A . . . . -171.7(3) no
    C28A C17A C18A C19A . . . . 70.4(4) no
    C16A C17A C18A C19A . . . . -167.2(3) no
    C22A C17A C18A C19A . . . . -42.8(3) no
    C28A C17A C18A C13A . . . . -61.1(4) no
    C16A C17A C18A C13A . . . . 61.3(4) no
    C22A C17A C18A C13A . . . . -174.3(3) no
    C12A C13A C18A C17A . . . . 174.0(3) no
    C14A C13A C18A C17A . . . . -59.1(3) no
    C12A C13A C18A C19A . . . . 50.7(4) no
    C14A C13A C18A C19A . . . . 177.6(3) no
    C17A C18A C19A C20A . . . . 149.0(3) no
    C13A C18A C19A C20A . . . . -84.9(4) no
    C17A C18A C19A C21A . . . . 27.0(4) no
    C13A C18A C19A C21A . . . . 153.2(3) no
    C18A C19A C20A C29A . . . . -26.2(5) no
    C21A C19A C20A C29A . . . . 92.3(4) no
    C18A C19A C20A C30A . . . . 156.6(4) no
    C21A C19A C20A C30A . . . . -84.8(4) no
    C20A C19A C21A C22A . . . . -126.5(4) no
    C18A C19A C21A C22A . . . . -0.9(4) no
    C28A C17A C22A C21A . . . . -78.2(4) no
    C16A C17A C22A C21A . . . . 161.0(3) no
    C18A C17A C22A C21A . . . . 41.7(4) no
    C19A C21A C22A C17A . . . . -25.4(4) no
    C16A C17A C28A O2A . . . . -140.3(5) no
    C18A C17A C28A O2A . . . . -17.2(6) no
    C22A C17A C28A O2A . . . . 93.3(5) no
    C10B C1B C2B C3B . . . . -53.5(4) no
    C1B C2B C3B O1B . . . . -127.3(4) no
    C1B C2B C3B C4B . . . . 50.4(4) no
    O1B C3B C4B C23B . . . . 11.8(4) no
    C2B C3B C4B C23B . . . . -165.9(3) no
    O1B C3B C4B C24B . . . . -104.3(4) no
    C2B C3B C4B C24B . . . . 78.0(3) no
    O1B C3B C4B C5B . . . . 130.8(3) no
    C2B C3B C4B C5B . . . . -46.9(4) no
    C3B C4B C5B C6B . . . . -178.0(3) no
    C23B C4B C5B C6B . . . . -60.2(3) no
    C24B C4B C5B C6B . . . . 61.0(3) no
    C3B C4B C5B C10B . . . . 50.2(3) no
    C23B C4B C5B C10B . . . . 167.9(3) no
    C24B C4B C5B C10B . . . . -70.9(3) no
    C10B C5B C6B C7B . . . . -61.5(3) no
    C4B C5B C6B C7B . . . . 164.0(2) no
    C5B C6B C7B C8B . . . . 57.8(3) no
    C6B C7B C8B C26B . . . . 70.7(3) no
    C6B C7B C8B C9B . . . . -50.5(3) no
    C6B C7B C8B C14B . . . . -168.5(2) no
    C26B C8B C9B C11B . . . . 63.4(3) no
    C7B C8B C9B C11B . . . . -177.7(2) no
    C14B C8B C9B C11B . . . . -57.8(3) no
    C26B C8B C9B C10B . . . . -68.5(3) no
    C7B C8B C9B C10B . . . . 50.4(3) no
    C14B C8B C9B C10B . . . . 170.3(2) no
    C2B C1B C10B C25B . . . . -69.9(3) no
    C2B C1B C10B C9B . . . . 167.9(3) no
    C2B C1B C10B C5B . . . . 53.5(3) no
    C11B C9B C10B C1B . . . . 60.4(3) no
    C8B C9B C10B C1B . . . . -168.8(2) no
    C11B C9B C10B C25B . . . . -59.2(3) no
    C8B C9B C10B C25B . . . . 71.6(3) no
    C11B C9B C10B C5B . . . . 175.1(2) no
    C8B C9B C10B C5B . . . . -54.1(3) no
    C6B C5B C10B C1B . . . . 173.1(2) no
    C4B C5B C10B C1B . . . . -54.0(3) no
    C6B C5B C10B C25B . . . . -66.9(3) no
    C4B C5B C10B C25B . . . . 66.0(3) no
    C6B C5B C10B C9B . . . . 57.9(3) no
    C4B C5B C10B C9B . . . . -169.2(2) no
    C8B C9B C11B C12B . . . . 53.0(3) no
    C10B C9B C11B C12B . . . . -173.7(2) no
    C9B C11B C12B C13B . . . . -52.1(3) no
    C11B C12B C13B C18B . . . . -176.5(2) no
    C11B C12B C13B C14B . . . . 57.5(3) no
    C12B C13B C14B C27B . . . . 59.7(3) no
    C18B C13B C14B C27B . . . . -67.7(3) no
    C12B C13B C14B C15B . . . . 176.5(2) no
    C18B C13B C14B C15B . . . . 49.1(3) no
    C12B C13B C14B C8B . . . . -62.9(3) no
    C18B C13B C14B C8B . . . . 169.7(2) no
    C26B C8B C14B C27B . . . . 178.3(2) no
    C7B C8B C14B C27B . . . . 58.9(3) no
    C9B C8B C14B C27B . . . . -59.7(3) no
    C26B C8B C14B C15B . . . . 60.6(3) no
    C7B C8B C14B C15B . . . . -58.9(3) no
    C9B C8B C14B C15B . . . . -177.5(2) no
    C26B C8B C14B C13B . . . . -59.6(3) no
    C7B C8B C14B C13B . . . . -179.0(2) no
    C9B C8B C14B C13B . . . . 62.4(3) no
    C27B C14B C15B C16B . . . . 70.0(3) no
    C13B C14B C15B C16B . . . . -50.2(3) no
    C8B C14B C15B C16B . . . . -168.5(2) no
    C14B C15B C16B C17B . . . . 55.1(3) no
    C15B C16B C17B C28B . . . . 68.1(3) no
    C15B C16B C17B C18B . . . . -58.4(3) no
    C15B C16B C17B C22B . . . . -173.5(3) no
    C28B C17B C18B C13B . . . . -60.6(3) no
    C16B C17B C18B C13B . . . . 60.9(3) no
    C22B C17B C18B C13B . . . . -173.8(2) no
    C28B C17B C18B C19B . . . . 69.4(3) no
    C16B C17B C18B C19B . . . . -169.1(2) no
    C22B C17B C18B C19B . . . . -43.9(3) no
    C12B C13B C18B C17B . . . . 178.0(3) no
    C14B C13B C18B C17B . . . . -56.5(3) no
    C12B C13B C18B C19B . . . . 56.2(4) no
    C14B C13B C18B C19B . . . . -178.4(2) no
    C17B C18B C19B C20B . . . . 150.4(3) no
    C13B C18B C19B C20B . . . . -83.9(3) no
    C17B C18B C19B C21B . . . . 27.5(3) no
    C13B C18B C19B C21B . . . . 153.2(3) no
    C18B C19B C20B C29B . . . . 142.0(3) no
    C21B C19B C20B C29B . . . . -98.8(4) no
    C18B C19B C20B C30B . . . . -42.1(4) no
    C21B C19B C20B C30B . . . . 77.1(4) no
    C20B C19B C21B C22B . . . . -127.4(3) no
    C18B C19B C21B C22B . . . . -0.6(3) no
    C19B C21B C22B C17B . . . . -26.1(3) no
    C28B C17B C22B C21B . . . . -78.0(3) no
    C18B C17B C22B C21B . . . . 43.0(3) no
    C16B C17B C22B C21B . . . . 162.4(3) no
    C16B C17B C28B O2B . . . . -130.4(3) no
    C18B C17B C28B O2B . . . . -7.8(5) no
    C22B C17B C28B O2B . . . . 103.3(4) no
loop_
    _geom_hbond_atom_site_label_D
    _geom_hbond_atom_site_label_H
    _geom_hbond_atom_site_label_A
    _geom_hbond_site_symmetry_A
    _geom_hbond_distance_DH
    _geom_hbond_distance_HA
    _geom_hbond_distance_DA
    _geom_hbond_angle_DHA
    C13A H13A O2A . 1.04(4) 2.52(3) 3.186(4) 122(2)
    C13B H13B O2B . 1.02(3) 2.47(3) 3.165(4) 125(2)
    C19A H19A O2A . 0.95(4) 2.45(4) 3.006(5) 118(3)
    C22B H22C O1B 3 1.05(4) 2.56(4) 3.567(4) 160(3)
data_global
_journal_date_recd_electronic     2013-03-28
_journal_date_accepted     2013-04-23
_journal_name_full     'Acta Crystallographica, Section E'
_journal_year     2013
_journal_volume     69
_journal_issue      5
_journal_page_first     o795
_journal_page_last     o796
_journal_paper_category     QO
_journal_paper_doi     10.1107/S1600536813011008
_journal_coeditor_code     LH5603
_publ_contact_author_name     'Stanis\/law Boryczka'
_publ_contact_author_address
;
Department of Organic Chemistry,
The Medical University of  Silesia,
Sosnowiec 41-200,
Poland
;
_publ_contact_author_email     'boryczka@sum.edu.pl'
_publ_contact_author_fax     ?
_publ_contact_author_phone     ?
_publ_section_title
;
Lup-20(29)-en-28-ol-3-one (betulone)
;
loop_
    _publ_author_name
    _publ_author_footnote
    _publ_author_address
    'Boryczka, Stanis\/law' .
;
Department of Organic Chemistry, Medical University of Silesia,
Sosnowiec 41-200, Poland
;
    'Michalik, Ewa' .
;
Department of Organic Chemistry, Wroc\/law Medical University,
Wroc\/law 50-556, Poland
;
    'Kusz, Joachim' .
;
Department of Physics of Crystals, Institute of Physics,
University of Silesia,
Katowice 40-007, Poland
;
    'Nowak, Maria' .
;
Department of Solid State Physics, Institute of Physics,
University of Silesia,
Katowice 40-007, Poland
;
    'Chrobak, Elwira' .
;
Department of Organic Chemistry, Medical University of Silesia,
Sosnowiec 41-200, Poland
;
