# Supplementary material for: Lup-20(29)-en-28-ol-3-one (betulone)
Source: Acta Crystallogr Sect E Struct Rep Online. 2013 Apr 27;69(Pt 5):o795–6. doi: 10.1107/S1600536813011008 (PMC3648317; doi:10.1107/S1600536813011008)
Supplement: Supplementary file 2 [file e-69-0o795-Isup2.hkl]

#
# h,k,l, Fc-squared, Fo-squared, sigma(Fo-squared) and status flag
#
data_I
_shelx_title ' amedmj_em3 in P2(1)2(1)2(1)'
_shelx_refln_list_code          4
_shelx_F_calc_maximum      328.56
_exptl_crystal_F_000      1951.78
_reflns_d_resolution_high  0.8391
 
loop_
 _symmetry_equiv_pos_as_xyz
 'x, y, z'
 '-x+1/2, -y, z+1/2'
 '-x, y+1/2, -z+1/2'
 'x+1/2, -y+1/2, -z'
 
_cell_length_a     9.4447
_cell_length_b    19.1818
_cell_length_c    28.1141
_cell_angle_alpha  90.000
_cell_angle_beta   90.000
_cell_angle_gamma  90.000
 
_shelx_F_squared_multiplier     1.000
 
loop_
 _refln_index_h
 _refln_index_k
 _refln_index_l
 _refln_F_squared_calc
 _refln_F_squared_meas
 _refln_F_squared_sigma
 _refln_observed_status
   2   0   0     4018.19     3409.60     54.01 o
   4   0   0     9634.92     8523.71     87.83 o
   6   0   0      933.16     1051.31     26.47 o
   8   0   0     6383.16     6220.39    126.59 o
  10   0   0     1187.58     1159.40     37.30 o
   2   1   0     5844.78     6106.24     64.23 o
   3   1   0     1098.89      815.58     11.32 o
   4   1   0     1690.04     1633.05     27.85 o
   5   1   0      262.08      375.05     16.05 o
   6   1   0      870.54      986.86     17.55 o
   7   1   0      272.60      274.42     16.67 o
   8   1   0     3409.30     3680.15     56.11 o
   9   1   0      202.39      158.54     20.09 o
  10   1   0      160.48      173.93     23.59 o
  11   1   0        4.92        9.40     30.60 o
   1   2   0     2642.21     1900.82     19.44 o
   2   2   0      752.21      996.46     23.33 o
   3   2   0      261.39      199.55      7.70 o
   4   2   0      578.15      595.41     12.53 o
   5   2   0     3753.27     4285.94     25.33 o
   6   2   0      127.94      117.58     13.13 o
   7   2   0      948.64     1026.64     20.15 o
   8   2   0      107.96      286.41     46.01 o
   9   2   0      165.72      182.91     21.76 o
  10   2   0      123.89      140.81     25.92 o
  11   2   0       27.33       20.02     31.90 o
   1   3   0    72526.26    72705.59    887.65 o
   2   3   0     8326.53     8847.51     26.52 o
   3   3   0      873.94     1191.77     12.09 o
   4   3   0     3912.81     3906.53     52.15 o
   5   3   0       80.46       95.06     14.78 o
   6   3   0      315.04      371.77     17.83 o
   7   3   0      845.86      873.54     28.83 o
   8   3   0       59.80       49.87     21.38 o
   9   3   0        4.95       32.87     26.56 o
  10   3   0       61.81       62.59     25.31 o
  11   3   0        1.15       -3.09     31.62 o
   1   4   0     4536.29     4158.59     43.91 o
   2   4   0     8344.46     9409.63     46.32 o
   3   4   0     1352.72     1622.44     16.98 o
   4   4   0    15124.85    15818.40     49.39 o
   5   4   0     1909.46     1942.67     35.51 o
   6   4   0      181.49      177.35     16.60 o
   7   4   0      793.74      788.63     23.58 o
   8   4   0       47.80       64.68     21.21 o
   9   4   0      677.65      681.28     28.29 o
  10   4   0        0.45       22.35     24.72 o
  11   4   0       41.67       37.45     31.78 o
   1   5   0     4598.57     4392.19     23.98 o
   2   5   0     1168.05     1069.80     12.30 o
   3   5   0    18119.58    20150.37     93.17 o
   4   5   0     4782.38     4761.94     43.75 o
   5   5   0      343.75      263.97     16.01 o
   6   5   0       78.12       72.53     15.72 o
   7   5   0       30.84       30.68     19.21 o
   8   5   0       42.46       29.25     20.81 o
   9   5   0      213.81      217.05     24.50 o
  10   5   0        8.76        5.47     26.55 o
   1   6   0      482.00      471.59     20.20 o
   2   6   0      274.94      314.41     13.52 o
   3   6   0      677.74      676.48     36.05 o
   4   6   0      499.68      445.73     14.71 o
   5   6   0      110.29       69.71     14.27 o
   6   6   0        1.17       10.82     15.99 o
   7   6   0        0.47        4.29     18.95 o
   8   6   0       87.89       85.37     21.66 o
   9   6   0       21.49       46.00     23.38 o
  10   6   0       37.02       22.71     25.51 o
   1   7   0     1911.59     1724.63     40.59 o
   2   7   0     5070.61     5470.92     68.19 o
   3   7   0     3499.00     3975.48     53.97 o
   4   7   0       86.55       59.21     12.17 o
   5   7   0       17.89       10.27     13.56 o
   6   7   0        9.82       20.01     16.82 o
   7   7   0       69.96       62.12     18.81 o
   8   7   0      254.09      183.35     22.93 o
   9   7   0        0.25       19.19     23.29 o
  10   7   0      286.89      337.14     28.71 o
   0   8   0     4747.65     4931.69     50.39 o
   1   8   0      549.88      389.94     18.32 o
   2   8   0     7236.94     7923.04     73.02 o
   3   8   0        4.89       17.21     10.59 o
   4   8   0       75.69       44.09     12.28 o
   5   8   0      325.83      245.76     15.35 o
   6   8   0      765.25      679.84     21.05 o
   7   8   0      117.59      131.52     20.10 o
   8   8   0       49.50       44.49     21.22 o
   9   8   0      111.78      123.91     24.25 o
  10   8   0      515.70      541.79     29.70 o
   1   9   0      176.95      198.04     18.23 o
   2   9   0     1629.85     1911.69     23.54 o
   3   9   0      373.93      316.57     12.42 o
   4   9   0       77.98       47.63     12.16 o
   5   9   0        1.49       19.12     14.23 o
   6   9   0        2.73       19.36     17.30 o
   7   9   0      280.75      264.95     21.33 o
   8   9   0      268.23      274.29     22.60 o
   9   9   0       25.38       60.16     23.71 o
  10   9   0      201.22      199.33     27.68 o
   0  10   0     1350.23     1290.62     25.35 o
   1  10   0     1127.36     1438.69     26.99 o
   2  10   0        0.08       23.49     14.49 o
   3  10   0      101.08      127.83     11.87 o
   4  10   0     1125.62     1189.53     29.80 o
   5  10   0      385.84      461.78     17.85 o
   6  10   0       46.46       49.00     17.30 o
   7  10   0      138.67      179.27     20.61 o
   8  10   0      745.42      885.98     26.94 o
   9  10   0       11.44       12.36     23.64 o
  10  10   0      102.37      129.84     35.88 o
   1  11   0      198.57      183.68     19.96 o
   2  11   0      149.52      168.58     20.61 o
   3  11   0     2034.79     1908.48     20.07 o
   4  11   0      778.05      924.96     18.45 o
   5  11   0       27.87       58.54     15.55 o
   6  11   0      106.07      145.39     19.22 o
   7  11   0       11.02       15.55     19.57 o
   8  11   0       86.29       90.34     21.94 o
   9  11   0       68.75       75.61     24.45 o
   0  12   0       58.76       49.98     19.43 o
   1  12   0      160.67      164.36     17.25 o
   2  12   0      379.98      417.24     23.67 o
   3  12   0       46.23       26.86     17.85 o
   4  12   0      542.76      521.62     17.26 o
   5  12   0      267.50      319.44     18.20 o
   6  12   0      263.95      268.49     19.06 o
   7  12   0       44.47       52.44     19.43 o
   8  12   0      191.95      195.44     22.98 o
   9  12   0      472.43      445.13     36.69 o
   1  13   0      690.48      718.61     21.74 o
   2  13   0     3424.84     3283.50     56.79 o
   3  13   0     1060.02     1077.48     25.50 o
   4  13   0      146.69      145.90     16.07 o
   5  13   0       24.68       38.48     16.47 o
   6  13   0      562.96      628.10     21.93 o
   7  13   0       79.14      107.51     20.12 o
   8  13   0       50.58       24.25     31.25 o
   9  13   0      317.66      399.28     37.61 o
   0  14   0      845.51      850.33     29.84 o
   1  14   0      108.57      120.85     19.78 o
   2  14   0       28.80       45.91     19.80 o
   3  14   0      128.64      112.37     25.90 o
   4  14   0      541.79      523.34     26.34 o
   5  14   0        1.76        5.07     16.60 o
   6  14   0      188.99      232.09     19.82 o
   7  14   0        6.61        8.58     29.03 o
   8  14   0        7.14        5.31     31.60 o
   1  15   0       43.40       23.72     20.73 o
   2  15   0      187.46      201.89     21.55 o
   3  15   0      223.19      215.65     29.19 o
   4  15   0      417.59      422.18     18.56 o
   5  15   0       49.38       35.12     17.15 o
   6  15   0       13.28       15.20     28.28 o
   7  15   0       41.97       45.27     30.03 o
   8  15   0       23.25        6.51     36.63 o
   0  16   0     3221.98     3170.94     48.64 o
   1  16   0      170.96      178.09     20.59 o
   2  16   0       51.15       81.81     21.70 o
   3  16   0      277.93      254.02     24.19 o
   4  16   0     1140.07     1143.19     26.80 o
   5  16   0      183.41      180.98     27.67 o
   6  16   0      327.32      295.12     31.24 o
   7  16   0        9.19       42.86     30.44 o
   8  16   0      290.04      347.56     37.24 o
   1  17   0      531.04      540.71     23.85 o
   2  17   0     1468.72     1432.48     32.58 o
   3  17   0       22.59        6.34     25.61 o
   4  17   0       57.34       89.38     25.64 o
   5  17   0       75.94      111.23     38.04 o
   6  17   0       40.19       44.26     29.56 o
   7  17   0       28.47       23.19     31.91 o
   0  18   0     3510.82     3592.96     79.19 o
   1  18   0       21.29       44.72     23.35 o
   2  18   0      620.91      602.44     28.51 o
   3  18   0      169.78      184.48     25.67 o
   4  18   0      131.03      119.78     26.95 o
   5  18   0       64.10       63.57     26.98 o
   6  18   0        8.92       46.50     40.81 o
   1  19   0      386.52      330.11     24.74 o
   2  19   0      401.01      427.04     28.07 o
   3  19   0       34.71       35.03     26.74 o
   4  19   0        5.09        8.41     27.16 o
   5  19   0        8.50       42.06     30.97 o
   6  19   0      244.39      370.51     47.06 o
   0  20   0     2700.54     2682.17     52.62 o
   1  20   0      337.04      307.40     24.81 o
   2  20   0       44.99       29.56     22.83 o
   3  20   0       29.63       25.89     27.19 o
   4  20   0       77.50      101.77     30.18 o
   5  20   0       67.74       89.16     30.78 o
   1  21   0      173.90      190.85     25.79 o
   2  21   0      124.15       99.42     25.25 o
   3  21   0      407.80      404.53     34.24 o
   4  21   0       17.03       33.81     30.85 o
   0  22   0        3.86       15.02     36.71 o
   1  22   0      107.67      103.39     26.36 o
   2  22   0       56.69       50.68     26.05 o
   3  22   0        3.09       23.43     27.19 o
   2   0   1     3119.14     3255.65     46.92 o
   3   0   1     4867.00     4704.60     49.59 o
   4   0   1      160.84      173.07      9.61 o
   5   0   1      746.06      722.48     12.86 o
   6   0   1     1714.65     1510.04     19.46 o
   7   0   1     1196.87     1217.76     20.84 o
   8   0   1       50.42      142.63     19.49 o
   9   0   1        1.93       27.43     19.28 o
  10   0   1      126.67      131.05     23.16 o
  11   0   1      199.45      194.18     28.10 o
   1   1   1     1111.11     1268.43     48.98 o
   2   1   1     7924.99     7519.72     31.55 o
   3   1   1     2108.74     2060.01     17.53 o
   4   1   1      236.85      228.40      6.90 o
   5   1   1      575.59      635.24      8.99 o
   6   1   1       98.04      110.14      9.31 o
   7   1   1     1039.14      940.68     13.78 o
   8   1   1     1405.45     1323.59     25.62 o
   9   1   1      479.08      432.72     15.25 o
  10   1   1        1.92        0.23     16.80 o
  11   1   1       25.46       25.73     20.55 o
   1   2   1     6324.51     5474.60    208.16 o
   2   2   1     1526.09     1740.07     15.67 o
   3   2   1     1639.68     1649.28      8.84 o
   4   2   1      511.86      504.17     11.67 o
   5   2   1      991.87     1098.45     10.65 o
   6   2   1     1495.26     1446.43     13.55 o
   7   2   1     1092.74      987.80     13.99 o
   8   2   1      282.56      310.10     18.45 o
   9   2   1      669.38      671.55     17.19 o
  10   2   1       12.03        8.50     18.01 o
  11   2   1       78.42       87.28     22.01 o
   0   3   1     1039.72     1173.65     15.90 o
   1   3   1    10569.40    10359.91    101.20 o
   2   3   1     3868.56     4384.91     29.52 o
   3   3   1     2905.15     2935.33     23.25 o
   4   3   1     1191.19     1340.72     13.86 o
   5   3   1      728.55      717.16     10.84 o
   6   3   1      762.95      872.16     13.75 o
   7   3   1       85.12       87.67     12.73 o
   8   3   1      259.65      217.18     15.74 o
   9   3   1       72.67       85.07     16.52 o
  10   3   1       63.17       56.23     17.92 o
  11   3   1       40.61       43.73     22.59 o
   0   4   1    20673.00    20692.69    130.65 o
   1   4   1     1404.20     1549.82     14.23 o
   2   4   1    12131.19    12058.16     36.93 o
   3   4   1       86.13      106.95      6.10 o
   4   4   1     1152.97     1037.84     11.41 o
   5   4   1     2109.45     2098.29     15.07 o
   6   4   1      136.22      143.94     11.67 o
   7   4   1      196.62      187.68     14.10 o
   8   4   1      567.59      500.40     17.04 o
   9   4   1       99.77      105.65     17.25 o
  10   4   1      145.41      144.44     18.56 o
  11   4   1       32.31       29.11     20.63 o
   0   5   1      305.89      466.55     26.80 o
   1   5   1     4472.42     4746.47     28.58 o
   2   5   1      847.43     1055.72     22.90 o
   3   5   1     3477.54     3647.51     48.27 o
   4   5   1      461.49      495.49     10.23 o
   5   5   1     5757.30     5434.42     24.41 o
   6   5   1      738.49      855.83     14.77 o
   7   5   1       86.45       71.57     13.58 o
   8   5   1      239.62      248.20     16.03 o
   9   5   1      533.80      590.41     19.44 o
  10   5   1       21.36       25.38     17.63 o
   0   6   1     4856.53     4838.76     81.23 o
   1   6   1     1849.30     1848.47     12.89 o
   2   6   1      245.49      352.51      8.95 o
   3   6   1     8399.10     8545.62     50.16 o
   4   6   1      359.57      370.06      8.22 o
   5   6   1     3301.43     3196.82     19.84 o
   6   6   1     1236.89     1254.94     16.43 o
   7   6   1      620.34      645.66     16.22 o
   8   6   1      209.83      150.67     15.41 o
   9   6   1       39.91       60.37     16.37 o
  10   6   1       33.25       26.34     18.06 o
   0   7   1     1890.95     1957.82     33.04 o
   1   7   1     3698.83     3469.99     18.80 o
   2   7   1     1724.62     2046.20     25.52 o
   3   7   1     6573.31     6658.16     36.03 o
   4   7   1      262.01      234.71      9.17 o
   5   7   1       74.91       55.84      9.89 o
   6   7   1     2551.95     2620.63     20.94 o
   7   7   1      489.86      518.82     15.80 o
   8   7   1      505.67      468.26     17.21 o
   9   7   1       30.70       30.56     16.21 o
  10   7   1      105.74      148.16     19.13 o
   0   8   1      236.89      192.29     15.69 o
   1   8   1      590.57      575.17     11.98 o
   2   8   1     4239.85     4480.40     24.08 o
   3   8   1      900.91      998.72     10.96 o
   4   8   1      405.60      387.44     10.14 o
   5   8   1      539.52      551.12     12.18 o
   6   8   1     1979.41     1937.83     19.18 o
   7   8   1      803.85      766.23     17.11 o
   8   8   1       56.35       49.31     15.19 o
   9   8   1      222.00      228.80     17.74 o
  10   8   1       79.99       95.04     18.75 o
   0   9   1      662.88      619.16     19.88 o
   1   9   1      519.34      433.92     14.01 o
   2   9   1     3727.52     3603.36     47.45 o
   3   9   1      709.77      787.74     12.99 o
   4   9   1      136.05      145.38      9.29 o
   5   9   1      719.38      722.42     13.11 o
   6   9   1      963.96      876.99     15.73 o
   7   9   1      967.51      893.04     17.90 o
   8   9   1      137.94      186.76     15.86 o
   9   9   1       57.25       45.23     16.46 o
  10   9   1       65.60       90.52     18.97 o
   0  10   1      144.43       92.18     14.06 o
   1  10   1      348.04      416.17     12.81 o
   2  10   1     1404.94     1607.00     29.63 o
   3  10   1      292.12      351.26      9.26 o
   4  10   1     1543.83     1673.54     15.05 o
   5  10   1      756.82      667.90     13.18 o
   6  10   1       93.40       86.25     12.42 o
   7  10   1      645.14      675.89     16.75 o
   8  10   1       41.37       54.76     15.27 o
   9  10   1      173.70      198.27     17.64 o
  10  10   1       97.26      126.99     22.03 o
   0  11   1       13.47       15.78     12.47 o
   1  11   1        7.78        9.75     11.56 o
   2  11   1      112.14      117.82     12.21 o
   3  11   1      290.41      330.79     10.72 o
   4  11   1      310.34      259.13     10.66 o
   5  11   1      242.97      242.43     11.66 o
   6  11   1     1962.10     1812.90     19.85 o
   7  11   1      563.65      481.58     15.96 o
   8  11   1      342.17      364.92     16.83 o
   9  11   1       54.44       37.72     19.54 o
   0  12   1       44.29       74.49     14.38 o
   1  12   1      456.39      425.37     14.41 o
   2  12   1      113.85      106.28     14.89 o
   3  12   1      536.73      565.95     12.22 o
   4  12   1      353.59      316.41     11.16 o
   5  12   1     1637.80     1508.85     16.95 o
   6  12   1      113.95      110.67     12.87 o
   7  12   1       36.94       45.66     13.64 o
   8  12   1      114.14      137.33     18.73 o
   9  12   1      128.32      134.53     24.51 o
   0  13   1      420.69      512.84     17.82 o
   1  13   1       49.64       47.64     13.62 o
   2  13   1      634.75      604.11     16.78 o
   3  13   1     1469.62     1476.31     17.22 o
   4  13   1      634.47      581.78     12.62 o
   5  13   1      455.11      412.94     13.36 o
   6  13   1       77.58       69.72     12.99 o
   7  13   1       54.00       67.01     16.45 o
   8  13   1      196.89      155.51     22.91 o
   9  13   1      269.64      232.80     25.41 o
   0  14   1      320.08      337.44     17.77 o
   1  14   1       77.35       84.17     13.57 o
   2  14   1      953.77      891.42     19.83 o
   3  14   1      983.66      895.49     20.31 o
   4  14   1     1789.17     1701.85     16.79 o
   5  14   1      166.84      138.60     12.13 o
   6  14   1      526.98      570.32     18.22 o
   7  14   1       92.70      118.11     21.46 o
   8  14   1       78.65      105.08     22.89 o
   0  15   1       36.53       55.33     17.58 o
   1  15   1      522.95      486.75     16.77 o
   2  15   1      639.58      569.12     19.35 o
   3  15   1      542.96      475.91     19.17 o
   4  15   1      328.42      301.19     13.02 o
   5  15   1      217.05      228.60     15.63 o
   6  15   1      272.76      264.38     21.41 o
   7  15   1       96.10      123.78     21.88 o
   8  15   1       56.53       49.44     23.20 o
   0  16   1       28.41       51.50     20.05 o
   1  16   1      375.05      327.39     15.96 o
   2  16   1        6.64        9.18     15.28 o
   3  16   1      533.08      523.32     20.30 o
   4  16   1       40.09       95.19     15.77 o
   5  16   1       91.42       76.09     21.72 o
   6  16   1       72.36       48.95     20.37 o
   7  16   1        8.43       31.40     21.53 o
   8  16   1      175.23      191.45     25.63 o
   0  17   1      255.91      212.91     21.52 o
   1  17   1      944.68      967.17     18.42 o
   2  17   1      435.53      446.78     19.00 o
   3  17   1      217.00      178.95     17.12 o
   4  17   1      818.10      723.38     24.88 o
   5  17   1       55.19       74.17     18.63 o
   6  17   1        2.48       15.43     23.10 o
   7  17   1       82.71       96.13     22.85 o
   0  18   1        2.12       76.62     22.55 o
   1  18   1       66.42       68.71     15.36 o
   2  18   1      364.84      357.37     19.23 o
   3  18   1      290.44      237.11     19.26 o
   4  18   1      147.32      190.09     19.32 o
   5  18   1       99.48      101.90     22.54 o
   6  18   1       28.11       28.21     24.21 o
   0  19   1      962.21      982.52     28.45 o
   1  19   1       79.99       78.83     16.02 o
   2  19   1      486.13      457.23     18.98 o
   3  19   1       55.45       69.59     19.00 o
   4  19   1       29.12       25.73     19.30 o
   5  19   1       92.54      145.63     20.85 o
   6  19   1      154.49      177.63     31.48 o
   0  20   1      232.75      259.43     25.26 o
   1  20   1      176.48      198.67     17.13 o
   2  20   1       12.62       25.40     16.67 o
   3  20   1       27.17       42.11     19.92 o
   4  20   1       56.02       41.26     20.85 o
   5  20   1      165.36      206.99     23.90 o
   0  21   1      132.78      102.40     25.10 o
   1  21   1        8.50       12.97     17.14 o
   2  21   1       49.23       44.87     17.46 o
   3  21   1        4.01        6.80     20.94 o
   4  21   1       10.07       27.39     23.48 o
   0  22   1       73.41       45.76     25.97 o
   1  22   1       72.87       80.66     18.43 o
   2  22   1       16.92       26.36     18.64 o
   3  22   1       15.09        7.98     20.71 o
   2   0   2    16494.90    16774.74     94.04 o
   3   0   2    20387.48    18708.09     97.10 o
   4   0   2       45.26       58.48      8.83 o
   5   0   2     1135.55      894.58     13.47 o
   6   0   2     1907.47     1829.55     18.47 o
   7   0   2       76.19      102.37     15.06 o
   8   0   2      245.83      302.26     19.54 o
   9   0   2      732.14      651.31     22.62 o
  10   0   2       20.56       34.90     22.37 o
  11   0   2      225.64      362.35     29.48 o
   1   1   2    15478.43    16912.86    150.58 o
   2   1   2    18190.82    18428.70     47.91 o
   3   1   2      917.03      908.96     11.05 o
   4   1   2      103.99      102.66      6.38 o
   5   1   2      906.03     1066.66     10.15 o
   6   1   2      131.46      176.06      8.51 o
   7   1   2      150.71      146.54     10.87 o
   8   1   2     1705.64     1715.42     24.48 o
   9   1   2      546.26      588.47     15.72 o
  10   1   2       66.27       64.57     15.76 o
  11   1   2       59.61       62.35     20.55 o
   0   2   2     1499.73     1252.81     17.88 o
   1   2   2   107951.12   105022.13    711.58 o
   2   2   2     2495.42     2263.45     14.68 o
   3   2   2     5792.14     5674.36     27.84 o
   4   2   2      284.35      430.88     10.56 o
   5   2   2     2281.73     2517.61     16.60 o
   6   2   2      112.73      118.72      8.66 o
   7   2   2      706.87      719.84     13.11 o
   8   2   2     1159.02     1253.50     16.78 o
   9   2   2     1073.37     1088.22     28.30 o
  10   2   2      229.29      209.46     20.10 o
  11   2   2       12.69       23.10     22.55 o
   0   3   2       34.49       87.22      4.41 o
   1   3   2     7297.40     7451.28     29.22 o
   2   3   2      302.89      216.08     10.15 o
   3   3   2     1360.00     1320.89     10.50 o
   4   3   2     2062.96     2322.03     13.35 o
   5   3   2      310.60      324.35      9.10 o
   6   3   2       56.72       62.06      9.58 o
   7   3   2      635.01      653.12     15.11 o
   8   3   2      105.03      127.37     15.17 o
   9   3   2       46.76       88.99     16.96 o
  10   3   2       39.40       45.54     17.61 o
  11   3   2       46.92       45.85     20.74 o
   0   4   2    12117.36    12030.88     36.22 o
   1   4   2     1184.00     1113.05     11.01 o
   2   4   2     2177.19     1882.72     25.99 o
   3   4   2      951.20      984.64     14.78 o
   4   4   2    11149.20    11572.75     50.02 o
   5   4   2      942.62      988.18     11.49 o
   6   4   2       69.77       87.42     10.09 o
   7   4   2     1958.92     1955.55     20.62 o
   8   4   2       30.71       30.19     14.70 o
   9   4   2      305.59      319.63     17.80 o
  10   4   2      290.40      318.66     19.48 o
  11   4   2       57.51       64.88     20.66 o
   0   5   2     9070.42     9344.66     64.48 o
   1   5   2     1663.72     1444.88     22.63 o
   2   5   2     3674.65     3265.68     25.27 o
   3   5   2     1766.01     2045.12     17.21 o
   4   5   2     1308.56     1627.99     22.49 o
   5   5   2      408.29      476.80     14.26 o
   6   5   2      296.30      306.25     11.15 o
   7   5   2      363.61      359.73     15.72 o
   8   5   2      408.93      368.57     16.43 o
   9   5   2       91.96      105.19     17.03 o
  10   5   2       65.90       73.22     18.16 o
   0   6   2       46.81       38.61      8.74 o
   1   6   2      838.17     1016.94     10.38 o
   2   6   2     1579.78     1587.59     15.45 o
   3   6   2    11783.01    13035.75     68.10 o
   4   6   2      243.59      359.04      7.95 o
   5   6   2      700.71      765.50     18.71 o
   6   6   2      163.31      178.82     12.33 o
   7   6   2      341.26      290.51     14.55 o
   8   6   2       74.02       50.53     14.92 o
   9   6   2      408.88      428.95     18.62 o
  10   6   2       82.80       89.03     18.32 o
   0   7   2       63.67       56.16     13.88 o
   1   7   2      844.74      775.61     10.82 o
   2   7   2     1702.62     1609.58     13.57 o
   3   7   2     4635.79     5037.46     57.59 o
   4   7   2     3318.96     3121.50     18.91 o
   5   7   2      231.60      197.53      8.92 o
   6   7   2      464.65      547.03     15.26 o
   7   7   2      798.19      869.91     17.31 o
   8   7   2      130.60      162.76     15.79 o
   9   7   2       25.14       27.67     16.39 o
  10   7   2        8.24       31.53     18.28 o
   0   8   2      126.67      137.27     15.66 o
   1   8   2     4799.54     4882.64     36.92 o
   2   8   2     1219.77     1417.57     11.52 o
   3   8   2     1560.18     1768.88     18.70 o
   4   8   2      145.31      133.58      6.66 o
   5   8   2      968.68      928.16     11.39 o
   6   8   2      141.91      171.28     12.78 o
   7   8   2      385.87      367.19     15.41 o
   8   8   2      270.58      290.55     16.12 o
   9   8   2      473.88      499.00     19.01 o
  10   8   2      309.07      395.65     20.47 o
   0   9   2      419.49      424.04     19.05 o
   1   9   2       64.33       66.57      9.21 o
   2   9   2     2155.04     2513.22     20.40 o
   3   9   2      117.10       93.56      5.60 o
   4   9   2      369.76      446.53     10.73 o
   5   9   2      245.02      233.21     11.14 o
   6   9   2        6.53       17.55     12.09 o
   7   9   2     1064.15     1056.28     18.41 o
   8   9   2       23.92       22.21     15.14 o
   9   9   2      105.37      106.49     17.00 o
  10   9   2       98.63      141.53     19.14 o
   0  10   2      688.54      545.59     20.00 o
   1  10   2      214.04      191.64     11.56 o
   2  10   2      999.38     1046.52     17.11 o
   3  10   2       61.13       67.39      5.21 o
   4  10   2     1286.38     1157.43     15.48 o
   5  10   2      203.69      179.78     11.09 o
   6  10   2       41.18       54.59     12.38 o
   7  10   2      178.69      165.10     14.68 o
   8  10   2       54.73       58.09     15.12 o
   9  10   2       27.02       40.13     16.61 o
  10  10   2        5.24       21.47     22.17 o
   0  11   2      353.39      254.68     15.72 o
   1  11   2     1201.13     1292.40     17.00 o
   2  11   2      686.52      783.73     13.78 o
   3  11   2      113.83       87.65      7.04 o
   4  11   2      174.43      119.99      9.72 o
   5  11   2      396.16      371.49     12.39 o
   6  11   2     1334.00     1267.35     17.57 o
   7  11   2      654.67      637.99     16.84 o
   8  11   2       54.86       93.93     15.41 o
   9  11   2       14.56       39.78     19.54 o
   0  12   2     1412.92     1432.47     22.76 o
   1  12   2      657.44      751.84     15.94 o
   2  12   2      195.76      157.96     11.76 o
   3  12   2      361.06      240.74     11.23 o
   4  12   2      489.33      460.88     11.54 o
   5  12   2       83.31       79.06     11.46 o
   6  12   2      527.32      485.09     14.62 o
   7  12   2       61.95       41.11     13.58 o
   8  12   2      132.81      131.91     18.59 o
   9  12   2       54.22       92.81     20.32 o
   0  13   2      722.05      738.73     19.03 o
   1  13   2      223.69      276.16     14.95 o
   2  13   2      137.14      155.75     14.36 o
   3  13   2      493.01      401.60     19.08 o
   4  13   2      338.90      340.92     11.41 o
   5  13   2      285.07      307.40     12.64 o
   6  13   2      933.90      798.19     16.17 o
   7  13   2       40.92       38.27     16.32 o
   8  13   2       65.91       71.87     18.40 o
   9  13   2      102.74      140.19     24.85 o
   0  14   2      161.27      182.66     16.91 o
   1  14   2      299.02      255.45     15.60 o
   2  14   2      374.81      333.10     16.73 o
   3  14   2      477.84      358.99     21.32 o
   4  14   2      217.45      221.69     15.67 o
   5  14   2      394.66      388.24     16.54 o
   6  14   2       24.57       31.88     15.75 o
   7  14   2      390.04      466.68     19.25 o
   8  14   2       69.30       84.73     23.16 o
   0  15   2      364.49      381.17     19.83 o
   1  15   2       85.84       68.36     13.52 o
   2  15   2      312.38      319.88     17.79 o
   3  15   2      401.20      397.34     14.60 o
   4  15   2      228.94      215.66     14.22 o
   5  15   2       16.05       47.09     15.97 o
   6  15   2      220.79      259.39     17.02 o
   7  15   2      141.49      143.06     22.07 o
   8  15   2       16.77       37.60     23.06 o
   0  16   2      252.21      289.12     20.74 o
   1  16   2      410.63      460.14     16.37 o
   2  16   2      232.75      210.44     17.83 o
   3  16   2      123.74      130.50     15.71 o
   4  16   2     1402.37     1340.55     19.69 o
   5  16   2       60.26       67.26     14.87 o
   6  16   2       24.26       28.80     20.20 o
   7  16   2       10.44       24.09     21.56 o
   8  16   2       87.99      120.06     25.23 o
   0  17   2      168.35      162.11     21.36 o
   1  17   2     2133.62     1970.05     21.56 o
   2  17   2      941.36      843.64     20.64 o
   3  17   2        4.07        3.10     19.20 o
   4  17   2       36.71       36.33     15.64 o
   5  17   2      150.79      160.32     19.11 o
   6  17   2       28.55       27.74     23.19 o
   7  17   2       11.01       14.21     25.45 o
   0  18   2     4115.43     3814.17     39.31 o
   1  18   2      286.12      264.83     16.37 o
   2  18   2      178.48      219.31     18.02 o
   3  18   2        3.86        7.62     18.18 o
   4  18   2       12.86       35.98     20.05 o
   5  18   2       78.42       87.77     22.36 o
   6  18   2      107.38      115.25     25.28 o
   0  19   2      420.22      412.53     25.57 o
   1  19   2      215.81      191.24     16.69 o
   2  19   2      132.70      135.87     17.34 o
   3  19   2      161.75      161.78     19.77 o
   4  19   2      294.85      266.17     20.37 o
   5  19   2      336.52      326.52     27.53 o
   6  19   2       80.85       77.36     30.86 o
   0  20   2       41.97       50.94     23.53 o
   1  20   2       82.78       78.40     16.75 o
   2  20   2        0.40       14.01     16.79 o
   3  20   2      167.93      155.22     20.42 o
   4  20   2       11.66       16.24     20.83 o
   5  20   2       63.32      116.79     25.14 o
   0  21   2       22.46       28.88     24.25 o
   1  21   2      221.84      241.51     18.32 o
   2  21   2      247.11      257.62     18.76 o
   3  21   2       70.06       61.13     21.20 o
   4  21   2      152.25      191.22     22.99 o
   0  22   2       55.24       50.83     25.70 o
   1  22   2      310.32      276.88     19.48 o
   2  22   2      140.46      121.80     19.23 o
   1   0   3     2591.47     1620.59     57.66 o
   2   0   3      241.73      420.71     14.51 o
   3   0   3     1445.93     1535.43     15.50 o
   4   0   3      106.28       96.22      9.14 o
   5   0   3      329.37      381.13     11.36 o
   6   0   3      598.35      490.48     13.69 o
   7   0   3        2.99       11.46     13.45 o
   8   0   3       27.19      103.02     18.16 o
   9   0   3      167.30      195.29     20.67 o
  10   0   3       26.81       45.32     22.32 o
  11   0   3      129.60      156.78     27.90 o
   1   1   3     1597.61     1749.50     22.01 o
   2   1   3     2225.83     1991.18     14.12 o
   3   1   3      392.78      342.32      7.31 o
   4   1   3      713.85      822.58      8.33 o
   5   1   3      602.79      618.55      8.78 o
   6   1   3     1610.62     1673.27     12.66 o
   7   1   3      820.12      669.71     11.85 o
   8   1   3     1209.22     1136.06     23.53 o
   9   1   3       40.62       39.34     14.37 o
  10   1   3       10.65       11.37     16.18 o
  11   1   3       53.64       45.92     20.05 o
   0   2   3     5891.62     6175.04    203.88 o
   1   2   3      181.86      176.06      5.09 o
   2   2   3     2252.59     2034.89     17.53 o
   3   2   3     9259.91     9283.09     32.52 o
   4   2   3      830.97      973.03     11.92 o
   5   2   3      359.63      363.58      8.19 o
   6   2   3      855.52      925.89     11.29 o
   7   2   3       58.32       96.16     10.09 o
   8   2   3      106.94      129.53     13.54 o
   9   2   3      599.21      562.84     17.94 o
  10   2   3       54.34       51.55     17.97 o
  11   2   3       31.55       32.49     20.88 o
   0   3   3      760.24      983.93     12.70 o
   1   3   3    13749.65    14729.47     55.97 o
   2   3   3     5434.94     5083.98     12.67 o
   3   3   3      516.67      659.73      8.09 o
   4   3   3     3808.26     4156.71     28.16 o
   5   3   3     2551.10     2164.59     19.80 o
   6   3   3      376.05      351.37     10.13 o
   7   3   3     2114.56     2204.62     25.45 o
   8   3   3       13.30       19.83     13.97 o
   9   3   3      115.85      147.79     17.24 o
  10   3   3      105.18       83.83     19.27 o
  11   3   3       10.12        7.21     20.75 o
   0   4   3     4859.12     5812.50     85.21 o
   1   4   3      281.09      483.85     12.81 o
   2   4   3     3030.68     3314.50     34.45 o
   3   4   3     3308.52     3275.76     18.75 o
   4   4   3     1012.84     1098.26     16.80 o
   5   4   3      106.20       87.69      8.50 o
   6   4   3      297.78      292.86     10.27 o
   7   4   3     2642.72     2674.88     26.82 o
   8   4   3      750.16      705.27     19.28 o
   9   4   3      159.35      199.24     17.42 o
  10   4   3       27.80       56.61     18.08 o
  11   4   3       14.03       18.79     20.80 o
   0   5   3      562.44      424.16     14.67 o
   1   5   3       46.26       52.61      5.21 o
   2   5   3     5530.56     5186.91     33.20 o
   3   5   3     1512.42     1372.90     15.62 o
   4   5   3     1845.46     2057.62     26.27 o
   5   5   3      875.39      918.69     11.29 o
   6   5   3     2040.13     2209.41     17.31 o
   7   5   3      344.42      345.83     17.28 o
   8   5   3      120.04      156.69     15.26 o
   9   5   3      104.25      123.62     17.02 o
  10   5   3      151.54      144.68     18.64 o
   0   6   3      453.80      474.68     15.16 o
   1   6   3     2392.24     2411.04     28.02 o
   2   6   3     6554.12     7018.82     38.85 o
   3   6   3     6937.35     6917.75     70.53 o
   4   6   3      152.60      156.27      7.46 o
   5   6   3     2414.87     2583.62     16.12 o
   6   6   3      565.56      604.63     12.36 o
   7   6   3      127.64      102.42     13.43 o
   8   6   3       66.56       48.71     14.83 o
   9   6   3       68.90       93.29     17.02 o
  10   6   3      199.43      224.60     18.99 o
   0   7   3     4680.87     5120.17     26.62 o
   1   7   3      674.10      670.31      7.92 o
   2   7   3     4686.05     4635.29     18.69 o
   3   7   3      800.72      810.46     11.44 o
   4   7   3     4277.59     4053.11     21.49 o
   5   7   3      739.85      693.27     10.91 o
   6   7   3     3821.37     3744.19     28.45 o
   7   7   3      628.93      579.91     16.02 o
   8   7   3      390.97      451.66     16.99 o
   9   7   3      105.65      131.97     16.92 o
  10   7   3       57.62       94.96     18.29 o
   0   8   3       48.28       72.08     10.07 o
   1   8   3      598.72      592.46     12.47 o
   2   8   3     3001.81     3061.47     30.35 o
   3   8   3      103.33      112.18      6.00 o
   4   8   3      356.14      420.81      9.02 o
   5   8   3     1231.45     1249.31     12.60 o
   6   8   3     1526.07     1495.77     20.03 o
   7   8   3      250.18      244.79     14.76 o
   8   8   3       48.81       43.31     15.12 o
   9   8   3       52.09       73.41     16.78 o
  10   8   3      453.49      592.36     21.15 o
   0   9   3       13.69       29.29     14.92 o
   1   9   3      130.69      134.81     10.05 o
   2   9   3      513.91      584.98     10.04 o
   3   9   3      108.49       64.63      6.06 o
   4   9   3     1042.05     1029.15     14.48 o
   5   9   3      841.79      776.88     10.88 o
   6   9   3      278.70      277.92     13.22 o
   7   9   3     1154.22     1111.84     18.40 o
   8   9   3      153.77      127.32     15.60 o
   9   9   3      222.40      233.37     17.62 o
  10   9   3       19.56       23.09     21.00 o
   0  10   3       36.26       67.34     15.91 o
   1  10   3      575.73      535.45     11.62 o
   2  10   3      401.54      361.13     20.28 o
   3  10   3       78.23       88.00      6.11 o
   4  10   3     1952.90     1720.99     30.30 o
   5  10   3        0.91       12.39      7.20 o
   6  10   3      861.54      918.19     16.15 o
   7  10   3      262.51      259.15     15.10 o
   8  10   3       39.87       52.52     14.90 o
   9  10   3      101.22       90.17     19.62 o
  10  10   3       21.07       30.35     21.42 o
   0  11   3      573.71      700.11     21.90 o
   1  11   3     2029.91     2039.41     19.61 o
   2  11   3     1040.27     1062.11     18.99 o
   3  11   3      204.66      207.62      7.04 o
   4  11   3      738.51      633.91     12.67 o
   5  11   3       79.45       51.60      6.22 o
   6  11   3      497.72      472.36     14.53 o
   7  11   3      413.26      416.89     16.02 o
   8  11   3      106.95      102.86     17.82 o
   9  11   3       54.74       67.12     19.67 o
   0  12   3      108.98      108.01     16.36 o
   1  12   3      509.15      447.30     14.35 o
   2  12   3     1985.44     1928.01     18.89 o
   3  12   3      125.78      108.47      7.11 o
   4  12   3      977.20      793.41     12.45 o
   5  12   3      271.99      260.48     11.88 o
   6  12   3       90.65      140.56     13.01 o
   7  12   3       72.08       49.13     16.60 o
   8  12   3       37.65       61.56     18.08 o
   9  12   3      382.89      455.53     22.48 o
   0  13   3      236.13      161.84     18.69 o
   1  13   3      464.21      456.96     15.49 o
   2  13   3      241.02      215.39     12.86 o
   3  13   3     1692.05     1586.29     29.61 o
   4  13   3      360.19      324.56     10.72 o
   5  13   3     1106.52     1008.43     15.25 o
   6  13   3      212.43      221.07     17.07 o
   7  13   3       38.91       44.60     16.80 o
   8  13   3      164.73      164.75     19.28 o
   9  13   3      170.11      177.65     25.53 o
   0  14   3      506.32      502.52     18.72 o
   1  14   3      414.04      417.92     15.09 o
   2  14   3      326.52      362.96     16.97 o
   3  14   3      488.43      485.56     14.19 o
   4  14   3      391.90      416.46     11.59 o
   5  14   3      969.17      905.49     16.77 o
   6  14   3       92.22       99.28     16.39 o
   7  14   3      169.65      194.80     18.03 o
   8  14   3      397.78      407.43     25.43 o
   0  15   3      752.77      699.21     21.08 o
   1  15   3      753.56      683.65     17.26 o
   2  15   3      179.75      179.76     17.16 o
   3  15   3     1440.35     1339.55     16.80 o
   4  15   3      371.63      385.92     15.39 o
   5  15   3      134.26       76.95     14.62 o
   6  15   3      107.35      115.98     16.76 o
   7  15   3       31.25       47.65     21.34 o
   8  15   3      102.68      115.42     23.99 o
   0  16   3      379.68      355.31     21.23 o
   1  16   3      679.98      684.75     17.38 o
   2  16   3       65.90       57.57     17.53 o
   3  16   3       74.80       82.03     18.27 o
   4  16   3      196.58      181.70     15.08 o
   5  16   3      409.74      383.62     16.54 o
   6  16   3       25.22       31.86     23.43 o
   7  16   3      140.28      159.37     22.81 o
   0  17   3        0.66       -5.92     19.69 o
   1  17   3     1212.19     1051.89     19.55 o
   2  17   3      333.42      289.49     20.69 o
   3  17   3       85.88       78.45     19.21 o
   4  17   3      119.98       92.59     14.89 o
   5  17   3       73.83      100.60     18.62 o
   6  17   3       25.80       26.01     23.60 o
   7  17   3      376.33      324.21     28.10 o
   0  18   3        9.60       16.68     21.45 o
   1  18   3      295.43      295.77     16.55 o
   2  18   3      542.35      550.30     18.98 o
   3  18   3      214.33      259.53     21.63 o
   4  18   3       52.77       47.52     19.74 o
   5  18   3      140.81      114.98     23.62 o
   6  18   3        7.08        7.92     26.82 o
   0  19   3        0.10       62.64     22.84 o
   1  19   3       84.42       66.78     15.92 o
   2  19   3       81.04       71.77     17.32 o
   3  19   3       99.74       97.50     18.76 o
   4  19   3      406.43      409.67     23.63 o
   5  19   3      263.96      265.87     31.23 o
   6  19   3      264.62      308.75     28.07 o
   0  20   3      130.60      116.93     24.25 o
   1  20   3      174.22      145.71     16.93 o
   2  20   3      143.09      170.33     18.35 o
   3  20   3      133.28      168.11     21.03 o
   4  20   3      147.94      131.80     20.66 o
   5  20   3       89.54      120.84     31.21 o
   0  21   3       30.36       39.06     23.67 o
   1  21   3       71.39       94.12     17.42 o
   2  21   3      334.43      319.79     19.00 o
   3  21   3       41.16       38.25     19.19 o
   4  21   3       30.22       59.11     21.26 o
   0  22   3       93.41      118.55     25.96 o
   1  22   3       83.72       72.82     18.57 o
   2  22   3       56.46       76.44     18.98 o
   1   0   4    19094.84    21104.37    360.95 o
   2   0   4     2121.93     1881.27     21.06 o
   3   0   4     6563.05     6319.85     46.67 o
   4   0   4     2180.54     2417.79     30.20 o
   5   0   4      988.91      994.14     13.63 o
   6   0   4     2439.18     2496.95     21.91 o
   7   0   4      354.42      331.85     14.63 o
   8   0   4     2944.21     2693.96     30.52 o
   9   0   4     1381.39     1398.17     29.02 o
  10   0   4       19.94       16.28     22.08 o
  11   0   4      361.50      400.58     29.78 o
   0   1   4   102944.59   103753.35    526.49 o
   1   1   4      522.49      424.59      7.92 o
   2   1   4     6979.42     7041.74     30.83 o
   3   1   4     7727.41     7711.77     31.85 o
   4   1   4     1604.58     1915.18     13.07 o
   5   1   4      142.53       80.77      7.00 o
   6   1   4      548.71      602.94      9.86 o
   7   1   4       21.48       18.97      9.15 o
   8   1   4      786.57      891.48     15.39 o
   9   1   4      228.53      286.08     17.38 o
  10   1   4       21.13       13.67     16.75 o
  11   1   4       48.93       78.02     19.66 o
   0   2   4     1678.86     1784.59     20.61 o
   1   2   4    11489.78    13624.74     72.93 o
   2   2   4     1048.56      807.44      7.64 o
   3   2   4     4685.68     3953.85     30.19 o
   4   2   4      292.72      307.99      7.78 o
   5   2   4     1640.60     1559.55     21.35 o
   6   2   4     1300.32     1369.85     11.98 o
   7   2   4      660.69      532.05     10.88 o
   8   2   4       21.47       44.23     14.17 o
   9   2   4      155.19      164.41     16.28 o
  10   2   4       92.49      119.23     18.24 o
  11   2   4       98.85      113.69     21.02 o
   0   3   4        6.21       17.71      5.08 o
   1   3   4    17203.86    17036.98     46.27 o
   2   3   4     8581.96     8866.76     52.56 o
   3   3   4     2400.41     2422.63     16.12 o
   4   3   4     5345.42     5580.08     33.79 o
   5   3   4     1786.93     1703.86     18.93 o
   6   3   4      991.34      975.68     12.25 o
   7   3   4      918.28      747.49     13.36 o
   8   3   4      196.35      206.53     14.99 o
   9   3   4      588.38      588.19     19.22 o
  10   3   4      409.93      399.88     20.94 o
  11   3   4       64.86       79.63     21.10 o
   0   4   4       12.37       10.42      5.92 o
   1   4   4     2912.70     2856.82     16.91 o
   2   4   4     2362.52     2157.43     15.84 o
   3   4   4      154.70      171.90      6.58 o
   4   4   4     3452.33     3608.83     18.41 o
   5   4   4     1170.48     1299.73     15.92 o
   6   4   4      853.87      869.18     12.53 o
   7   4   4      930.32     1051.90     15.23 o
   8   4   4      146.78      152.66     15.39 o
   9   4   4      366.80      377.85     17.86 o
  10   4   4      360.86      392.47     20.93 o
  11   4   4       17.07        7.57     21.49 o
   0   5   4      386.42      338.03     11.64 o
   1   5   4     3043.70     3591.32     21.33 o
   2   5   4     4932.95     5557.23     37.09 o
   3   5   4     2410.25     2649.02     23.68 o
   4   5   4     2066.41     2233.28     14.36 o
   5   5   4     1210.24     1213.08     13.39 o
   6   5   4      864.38      920.97     12.89 o
   7   5   4      277.52      310.28     13.21 o
   8   5   4      105.41      103.13     14.93 o
   9   5   4       92.08      131.95     16.82 o
  10   5   4       90.16       95.04     18.41 o
   0   6   4      144.78      206.19      7.85 o
   1   6   4     1772.03     1694.47     15.89 o
   2   6   4      761.68      896.01     19.65 o
   3   6   4      776.12      817.67     20.40 o
   4   6   4     1933.36     1689.44     12.50 o
   5   6   4      325.47      323.45     10.53 o
   6   6   4     1292.38     1330.68     14.28 o
   7   6   4      248.02      257.78     12.64 o
   8   6   4      277.03      260.72     16.03 o
   9   6   4      445.95      458.23     18.56 o
  10   6   4       31.67       46.24     17.96 o
   0   7   4      319.60      284.13      8.69 o
   1   7   4      364.43      369.96     11.29 o
   2   7   4     1830.39     1791.05     15.44 o
   3   7   4       72.23       66.48      6.06 o
   4   7   4      673.43      500.74     16.48 o
   5   7   4      359.95      373.84      9.46 o
   6   7   4      758.16      776.82     15.76 o
   7   7   4      418.63      470.94     13.68 o
   8   7   4       24.50       42.91     15.13 o
   9   7   4      438.31      433.21     18.52 o
  10   7   4       99.05      113.06     18.78 o
   0   8   4     3377.39     3444.82     38.68 o
   1   8   4      921.04      691.94      8.94 o
   2   8   4      535.03      339.10      8.31 o
   3   8   4      723.33      759.39      9.48 o
   4   8   4      209.13      180.50      7.22 o
   5   8   4      214.67      233.08      8.82 o
   6   8   4      543.42      459.93     12.44 o
   7   8   4     1107.75     1030.08     15.75 o
   8   8   4      634.48      562.11     17.54 o
   9   8   4       65.55       84.69     16.52 o
  10   8   4      181.73      187.24     19.22 o
   0   9   4      523.88      477.59     13.24 o
   1   9   4      236.75      264.60      9.61 o
   2   9   4       21.82       25.10      3.79 o
   3   9   4      429.58      550.82      7.19 o
   4   9   4      165.57      202.66      7.42 o
   5   9   4       49.59       41.85      8.30 o
   6   9   4      282.49      250.19     11.07 o
   7   9   4       18.10       34.97     13.90 o
   8   9   4       86.20      103.94     15.39 o
   9   9   4       60.34       73.33     16.75 o
  10   9   4       69.61       84.87     21.80 o
   0  10   4       92.62      111.96     16.68 o
   1  10   4      681.37      669.30     13.78 o
   2  10   4     1020.62     1043.37     14.17 o
   3  10   4      494.02      391.62      7.38 o
   4  10   4      668.67      683.38     13.22 o
   5  10   4      783.93      743.06     10.90 o
   6  10   4      598.34      650.39     12.36 o
   7  10   4     1168.33     1102.62     18.39 o
   8  10   4      211.98      230.33     15.69 o
   9  10   4       75.81       75.84     19.47 o
  10  10   4       14.94       20.63     21.41 o
   0  11   4      108.04      172.97     18.13 o
   1  11   4      224.98      211.83     11.69 o
   2  11   4     1306.25     1225.42     15.92 o
   3  11   4      687.45      652.36     11.00 o
   4  11   4     1100.73      938.27     15.85 o
   5  11   4     1139.15     1004.75     15.02 o
   6  11   4      846.47      891.30     16.73 o
   7  11   4      778.02      692.48     16.80 o
   8  11   4       46.35       54.80     17.83 o
   9  11   4      183.06      180.30     20.48 o
   0  12   4       23.88       29.52     18.52 o
   1  12   4     1114.02     1101.68     17.34 o
   2  12   4     1438.17     1339.76     36.23 o
   3  12   4      173.46      215.01      7.41 o
   4  12   4      492.20      436.45     16.39 o
   5  12   4      267.18      259.07     10.32 o
   6  12   4     1335.05     1213.50     21.14 o
   7  12   4      224.53      216.77     17.56 o
   8  12   4       10.32       23.33     18.85 o
   9  12   4      109.55      118.85     20.69 o
   0  13   4      259.43      289.71     19.22 o
   1  13   4      848.76      782.03     17.01 o
   2  13   4     1313.96     1199.62     17.88 o
   3  13   4      550.04      479.32     10.99 o
   4  13   4      178.23      165.11      8.15 o
   5  13   4      326.98      344.02     13.69 o
   6  13   4      338.88      320.07     17.65 o
   7  13   4      221.07      213.00     18.00 o
   8  13   4       41.79       61.15     18.81 o
   9  13   4      254.65      261.96     26.22 o
   0  14   4      326.21      386.98     20.74 o
   1  14   4      414.48      461.66     15.36 o
   2  14   4     1193.52     1138.70     18.83 o
   3  14   4      132.73      140.96      8.40 o
   4  14   4      369.67      365.27     16.60 o
   5  14   4      430.82      395.80     15.67 o
   6  14   4      261.56      264.03     17.34 o
   7  14   4      102.87       84.79     17.75 o
   8  14   4        0.07       18.29     23.01 o
   0  15   4       47.66       61.52     17.39 o
   1  15   4      206.38      201.47     14.94 o
   2  15   4      817.57      783.07     21.54 o
   3  15   4      434.18      392.49     17.09 o
   4  15   4       91.56       61.25     13.80 o
   5  15   4      154.67      111.09     14.65 o
   6  15   4       53.65       45.29     17.49 o
   7  15   4      153.14      180.12     18.35 o
   8  15   4      107.24      144.88     24.53 o
   0  16   4      409.51      406.13     21.79 o
   1  16   4     1118.88     1110.22     20.20 o
   2  16   4      729.33      662.76     21.54 o
   3  16   4      177.90      207.41     16.90 o
   4  16   4      639.40      651.81     17.22 o
   5  16   4       22.26       43.02     14.80 o
   6  16   4      242.31      238.17     19.45 o
   7  16   4      109.97      121.71     25.55 o
   0  17   4      320.34      285.87     22.39 o
   1  17   4      180.47      160.76     15.89 o
   2  17   4       19.44       30.79     19.08 o
   3  17   4       94.54       62.14     19.34 o
   4  17   4      210.49      159.99     15.35 o
   5  17   4       64.56       58.81     17.57 o
   6  17   4        4.70        6.69     23.04 o
   7  17   4       12.18       24.48     26.34 o
   0  18   4      101.91       86.46     21.53 o
   1  18   4      145.99      146.70     15.30 o
   2  18   4      423.11      375.42     19.71 o
   3  18   4       91.55       99.92     20.65 o
   4  18   4      143.91      135.74     17.41 o
   5  18   4      104.88      100.47     23.19 o
   6  18   4      212.61      263.25     26.79 o
   0  19   4     2600.23     2616.99     36.11 o
   1  19   4       12.09        9.11     16.17 o
   2  19   4       30.99       28.78     16.90 o
   3  19   4      196.17      175.28     22.01 o
   4  19   4      109.45      127.66     22.13 o
   5  19   4      356.22      370.16     31.72 o
   6  19   4       94.44      135.39     26.80 o
   0  20   4        2.33       24.98     23.10 o
   1  20   4       16.28       14.40     16.53 o
   2  20   4      109.03       90.77     18.17 o
   3  20   4      115.89      103.61     20.29 o
   4  20   4      492.14      464.89     25.67 o
   5  20   4       59.70       66.73     30.34 o
   0  21   4       28.89       56.36     24.67 o
   1  21   4       48.39       50.81     17.58 o
   2  21   4       21.74       29.40     17.75 o
   3  21   4       50.56       69.39     19.22 o
   4  21   4      105.06      124.61     21.60 o
   0  22   4        0.00       18.74     28.29 o
   1  22   4        0.03        7.69     18.52 o
   2  22   4       38.52       45.85     18.46 o
   1   0   5     1620.53     1517.27     39.56 o
   2   0   5     4896.56     5489.16     31.71 o
   3   0   5     2296.77     2815.62     40.29 o
   4   0   5      467.43      678.81     11.51 o
   5   0   5      957.12      824.65     12.77 o
   6   0   5      187.05      149.69     11.95 o
   7   0   5      786.65      681.27     16.34 o
   8   0   5       45.95       59.52     15.80 o
   9   0   5      120.53      139.40     21.96 o
  10   0   5       75.74       62.62     22.45 o
  11   0   5        2.31       43.18     28.15 o
   0   1   5     8380.81     8303.20     31.85 o
   1   1   5      329.83      377.04      6.80 o
   2   1   5     1472.00     1074.23      9.12 o
   3   1   5     1732.92     1844.35     19.45 o
   4   1   5     4014.53     3963.78     28.07 o
   5   1   5     1094.22      846.71      9.59 o
   6   1   5      627.44      597.21      9.78 o
   7   1   5      509.91      584.15     11.13 o
   8   1   5       40.41       44.61     10.78 o
   9   1   5      316.81      307.42     16.31 o
  10   1   5       36.09       68.86     16.75 o
  11   1   5       14.25       15.02     20.51 o
   0   2   5     4691.60     4151.96     19.75 o
   1   2   5     9069.51    10918.22     66.42 o
   2   2   5       45.64       24.97      5.13 o
   3   2   5    10125.40    10136.12     48.10 o
   4   2   5     3476.87     3971.80     16.95 o
   5   2   5      784.51      886.35     10.97 o
   6   2   5     2150.17     2222.88     17.56 o
   7   2   5      308.44      262.69     10.99 o
   8   2   5      391.88      420.66     12.98 o
   9   2   5       58.84       51.88     15.27 o
  10   2   5       54.75       63.06     18.15 o
  11   2   5        1.15       10.12     21.10 o
   0   3   5      182.53      305.20      6.27 o
   1   3   5      858.65      829.53     12.12 o
   2   3   5    10472.68    10426.28     46.81 o
   3   3   5      326.44      314.91      7.09 o
   4   3   5     2387.55     2676.73     15.15 o
   5   3   5     3386.91     3432.36     29.57 o
   6   3   5      833.23      825.83     11.81 o
   7   3   5      196.21      183.28     11.23 o
   8   3   5     1464.72     1454.58     16.92 o
   9   3   5       70.01       72.61     16.63 o
  10   3   5      261.44      290.77     20.60 o
  11   3   5       90.95      107.99     21.27 o
   0   4   5     9303.00     9917.55    100.79 o
   1   4   5    22666.80    23439.96     81.38 o
   2   4   5      747.16      735.47      7.61 o
   3   4   5      371.47      327.44      8.08 o
   4   4   5     2065.15     2137.67     18.10 o
   5   4   5       68.32       55.22      8.22 o
   6   4   5      429.46      410.22     10.88 o
   7   4   5      652.30      657.17     13.89 o
   8   4   5       94.45      129.59     13.78 o
   9   4   5      395.03      413.00     18.12 o
  10   4   5      141.79      170.59     20.00 o
   0   5   5     8336.27     8011.26     41.37 o
   1   5   5     2676.71     2433.08     19.62 o
   2   5   5     4616.78     4697.63     25.18 o
   3   5   5     1085.62     1402.85     13.50 o
   4   5   5       66.28       56.94      7.22 o
   5   5   5     1485.30     1819.93     15.38 o
   6   5   5      766.73      725.14     12.07 o
   7   5   5      172.05      213.34     12.21 o
   8   5   5      206.85      213.86     14.00 o
   9   5   5       38.34       53.68     16.32 o
  10   5   5      245.74      291.42     20.35 o
   0   6   5     3343.69     4204.69     47.80 o
   1   6   5     4812.98     5125.21     32.62 o
   2   6   5     3312.74     3440.60     49.50 o
   3   6   5     8411.96     8768.81     67.19 o
   4   6   5      317.96      294.14      8.64 o
   5   6   5      821.73      763.19     10.89 o
   6   6   5      474.82      456.12     11.84 o
   7   6   5       38.74       22.37     11.28 o
   8   6   5      170.55      187.95     13.89 o
   9   6   5       44.80       60.48     16.35 o
  10   6   5      118.72      113.40     18.48 o
   0   7   5      209.93      259.64      9.18 o
   1   7   5     3199.36     3518.88     20.46 o
   2   7   5      545.12      533.44      7.94 o
   3   7   5     5846.56     6299.64     42.65 o
   4   7   5      278.44      264.52      5.89 o
   5   7   5      469.98      516.27     10.05 o
   6   7   5      974.41      973.51     15.02 o
   7   7   5       66.29       46.01     11.94 o
   8   7   5      146.62      132.71     13.51 o
   9   7   5       63.59       61.51     16.41 o
  10   7   5       48.84       66.38     18.70 o
   0   8   5       82.84       79.72      8.81 o
   1   8   5      192.15      225.54      8.92 o
   2   8   5     1260.59     1318.66     17.05 o
   3   8   5      908.42     1006.48     11.50 o
   4   8   5     1405.79     1379.14     10.99 o
   5   8   5      247.18      239.23     11.28 o
   6   8   5      477.99      496.54     11.58 o
   7   8   5      675.53      680.18     14.60 o
   8   8   5      583.17      590.75     17.48 o
   9   8   5      264.21      288.18     17.74 o
  10   8   5       21.32       46.96     20.71 o
   0   9   5     3097.21     3129.63     19.48 o
   1   9   5      919.41      918.91     10.40 o
   2   9   5     1261.08     1067.40     15.30 o
   3   9   5      225.77      229.36      8.47 o
   4   9   5     1654.11     1547.36     17.50 o
   5   9   5      128.41      141.02      8.39 o
   6   9   5     1351.53     1309.61     14.84 o
   7   9   5      137.28      146.75     12.09 o
   8   9   5       30.76       25.33     14.88 o
   9   9   5       41.01       43.07     19.31 o
  10   9   5      109.03      119.05     21.35 o
   0  10   5        2.94        8.16     10.85 o
   1  10   5     1766.23     1960.18     16.99 o
   2  10   5     1502.39     1843.77     20.68 o
   3  10   5      602.20      542.25     10.02 o
   4  10   5      103.30       93.63      6.33 o
   5  10   5      169.67      156.17      8.00 o
   6  10   5      243.09      227.76     10.84 o
   7  10   5      568.32      506.91     16.05 o
   8  10   5      155.93      149.99     18.35 o
   9  10   5      214.32      231.68     20.88 o
   0  11   5        9.96       19.26     15.86 o
   1  11   5     1115.11     1031.68     13.89 o
   2  11   5       76.74       80.98      5.83 o
   3  11   5     1041.02     1050.83     13.56 o
   4  11   5      703.85      563.40     15.04 o
   5  11   5       29.00       21.58      7.34 o
   6  11   5      199.85      195.50     12.84 o
   7  11   5      592.03      550.50     19.51 o
   8  11   5       53.95       73.56     18.15 o
   9  11   5      140.19      170.17     21.09 o
   0  12   5       76.00      100.04     18.62 o
   1  12   5       54.46       70.48     12.04 o
   2  12   5      300.08      312.99     13.41 o
   3  12   5      200.51      218.35     10.58 o
   4  12   5      725.00      568.27     24.37 o
   5  12   5      242.71      225.21      9.64 o
   6  12   5      622.62      582.91     18.90 o
   7  12   5      192.51      234.21     18.16 o
   8  12   5       68.36       61.40     18.29 o
   9  12   5      116.60      125.09     21.25 o
   0  13   5      865.22      678.99     21.07 o
   1  13   5      302.16      331.49     14.14 o
   2  13   5     1204.46     1044.19     16.28 o
   3  13   5      763.71      805.87     13.89 o
   4  13   5      251.03      225.88      9.64 o
   5  13   5      155.40      189.11     13.81 o
   6  13   5       90.25       89.31     16.69 o
   7  13   5       17.51       25.35     17.11 o
   8  13   5      222.24      214.37     19.79 o
   9  13   5      100.78      126.25     21.68 o
   0  14   5      243.56      261.27     20.05 o
   1  14   5     1312.97     1234.28     19.42 o
   2  14   5      888.36      862.38     18.02 o
   3  14   5     1217.85     1177.54     16.02 o
   4  14   5       51.46       56.46     13.22 o
   5  14   5      476.28      443.65     15.87 o
   6  14   5       33.88       39.46     17.79 o
   7  14   5       62.86       56.84     17.67 o
   8  14   5       25.47       56.91     19.47 o
   0  15   5        0.06       11.80     20.19 o
   1  15   5      270.85      257.88     16.06 o
   2  15   5      328.33      301.78     18.77 o
   3  15   5      105.89      120.60     11.80 o
   4  15   5       48.09       41.46     13.90 o
   5  15   5      606.41      564.02     16.84 o
   6  15   5       67.54       66.63     18.16 o
   7  15   5      104.86      139.15     20.20 o
   8  15   5      261.63      258.22     25.09 o
   0  16   5      127.60       98.93     18.84 o
   1  16   5      315.07      335.80     17.55 o
   2  16   5      314.69      262.48     19.30 o
   3  16   5      824.06      782.98     19.77 o
   4  16   5      768.61      730.79     17.59 o
   5  16   5      231.30      240.80     17.93 o
   6  16   5       39.83       45.55     18.64 o
   7  16   5       98.72       55.13     25.07 o
   0  17   5      120.55      110.47     21.06 o
   1  17   5      372.80      313.74     18.32 o
   2  17   5      759.53      659.58     20.17 o
   3  17   5       34.85       32.73     18.94 o
   4  17   5      261.15      284.30     16.22 o
   5  17   5      484.99      488.25     20.10 o
   6  17   5      127.76      105.76     24.34 o
   7  17   5        2.60       14.33     26.59 o
   0  18   5      745.04      686.33     25.64 o
   1  18   5      198.38      206.65     16.22 o
   2  18   5      147.97      138.13     18.30 o
   3  18   5      227.75      246.87     21.12 o
   4  18   5      412.47      416.10     17.28 o
   5  18   5       47.46       46.60     22.24 o
   6  18   5       53.31       42.80     25.27 o
   0  19   5       59.86       83.61     22.92 o
   1  19   5      147.13      144.31     16.91 o
   2  19   5      241.56      241.35     19.69 o
   3  19   5      135.52      147.28     21.77 o
   4  19   5      120.98      116.24     21.67 o
   5  19   5       88.00      112.89     23.61 o
   6  19   5       50.38       53.76     25.82 o
   0  20   5      621.60      578.47     28.60 o
   1  20   5       27.95       17.08     16.88 o
   2  20   5       51.59       40.68     18.08 o
   3  20   5      105.28      125.93     20.53 o
   4  20   5      148.67      166.41     23.19 o
   5  20   5       42.43       64.49     30.29 o
   0  21   5       37.33       55.80     25.37 o
   1  21   5       12.69       13.21     17.64 o
   2  21   5      169.73      189.31     18.65 o
   3  21   5      102.31      115.84     19.21 o
   4  21   5      107.28      123.14     28.39 o
   0  22   5        9.92        0.71     27.29 o
   1  22   5       60.17       66.37     19.60 o
   2  22   5       93.45       89.35     18.97 o
   0   0   6      822.64      973.87     17.34 o
   1   0   6     2436.14     2131.34     12.76 o
   2   0   6      245.15      154.94      8.64 o
   3   0   6     2630.47     2879.92     33.58 o
   4   0   6      602.09      619.76     10.94 o
   5   0   6       60.40       42.93      9.55 o
   6   0   6       70.12       68.45     11.27 o
   7   0   6      378.07      346.11     14.81 o
   8   0   6     1378.27     1408.64     21.08 o
   9   0   6       41.76       37.79     21.05 o
  10   0   6      128.09      128.05     23.19 o
  11   0   6      153.25      141.03     28.17 o
   0   1   6      282.64      191.77     10.40 o
   1   1   6     1129.44      895.47     10.23 o
   2   1   6      562.59      624.05      7.68 o
   3   1   6     4788.21     4714.40     27.06 o
   4   1   6     2853.56     2697.16     16.10 o
   5   1   6      227.95      239.23      7.30 o
   6   1   6     1018.51      880.46     10.48 o
   7   1   6      126.70      112.18      9.45 o
   8   1   6      139.73      188.28     11.09 o
   9   1   6      710.69      640.09     16.86 o
  10   1   6      192.20      207.30     17.62 o
  11   1   6      110.64      114.82     19.80 o
   0   2   6     3287.89     2774.22     40.21 o
   1   2   6     8973.55     8715.91     66.41 o
   2   2   6      916.94      949.23     15.67 o
   3   2   6      387.04      380.72      6.79 o
   4   2   6     6451.78     7332.81     30.59 o
   5   2   6      572.81      549.68      9.36 o
   6   2   6      172.32      193.58      9.32 o
   7   2   6      436.63      403.56     11.66 o
   8   2   6      845.26      749.55     15.30 o
   9   2   6      264.99      286.19     15.88 o
  10   2   6      324.56      345.72     19.42 o
  11   2   6       58.78       70.19     21.10 o
   0   3   6      992.30      948.46     15.41 o
   1   3   6     4429.98     4276.91     33.87 o
   2   3   6      785.86      542.83      9.64 o
   3   3   6     1354.26     1529.68     17.35 o
   4   3   6     1766.14     1568.11     10.96 o
   5   3   6      360.06      409.29      9.22 o
   6   3   6      312.77      299.49      9.89 o
   7   3   6     1151.98     1200.13     14.90 o
   8   3   6      313.22      313.20     12.95 o
   9   3   6      344.74      331.55     16.08 o
  10   3   6      130.41      137.38     19.79 o
   0   4   6     1232.04     1409.23     16.32 o
   1   4   6     8178.03     9073.30     28.63 o
   2   4   6     6866.11     7234.33     53.07 o
   3   4   6     1469.16     1683.57     13.69 o
   4   4   6      310.80      255.64      8.04 o
   5   4   6       81.46       93.01      8.33 o
   6   4   6      126.71      107.86      9.71 o
   7   4   6     1926.84     1745.50     21.75 o
   8   4   6      315.40      351.43     13.71 o
   9   4   6      196.28      184.51     16.89 o
  10   4   6      129.64      126.67     19.11 o
   0   5   6     4731.05     4870.46     45.89 o
   1   5   6     1634.01     1751.34     14.37 o
   2   5   6     1410.27     1374.83     25.56 o
   3   5   6     2212.47     2234.67     18.75 o
   4   5   6     1721.29     1780.62     12.00 o
   5   5   6     1057.75     1018.05     11.75 o
   6   5   6      849.95      866.73     12.73 o
   7   5   6     1961.38     1904.48     18.43 o
   8   5   6      306.23      319.86     13.83 o
   9   5   6      173.44      189.47     17.12 o
  10   5   6       18.31       37.67     19.24 o
   0   6   6      232.79      311.53      9.02 o
   1   6   6      508.57      624.43     12.74 o
   2   6   6     2105.00     2166.21     18.78 o
   3   6   6      159.33      210.11      6.87 o
   4   6   6     2595.83     2464.56     22.85 o
   5   6   6      103.25       81.10      5.11 o
   6   6   6     1042.05     1041.04     16.81 o
   7   6   6      779.41      693.60     13.96 o
   8   6   6      284.70      263.24     14.12 o
   9   6   6       64.11       70.85     16.31 o
  10   6   6        3.86        0.53     19.20 o
   0   7   6     2021.17     2407.13     16.26 o
   1   7   6       12.41       21.27      7.24 o
   2   7   6     1815.65     1943.64     22.17 o
   3   7   6     6516.32     6410.81     43.04 o
   4   7   6      595.12      609.65      8.47 o
   5   7   6      704.72      681.75     10.51 o
   6   7   6     2150.34     1924.89     16.15 o
   7   7   6      861.08      718.29     14.02 o
   8   7   6      251.10      277.99     14.06 o
   9   7   6       71.10       87.80     16.46 o
  10   7   6       66.33       64.85     17.88 o
   0   8   6      322.72      528.81     11.16 o
   1   8   6     4871.03     5513.11     22.64 o
   2   8   6      679.16      812.09      9.09 o
   3   8   6      179.80      164.68     10.03 o
   4   8   6      237.11      190.19     11.09 o
   5   8   6     1038.57     1015.35     16.85 o
   6   8   6     1583.13     1515.62     23.56 o
   7   8   6      668.13      648.14     13.59 o
   8   8   6      110.37      128.19     13.44 o
   9   8   6       56.15       55.10     16.38 o
  10   8   6       81.88       68.15     21.66 o
   0   9   6      684.70      768.24     12.42 o
   1   9   6     3548.50     3408.48     23.41 o
   2   9   6      964.64      815.19     11.23 o
   3   9   6        4.46       12.47      7.62 o
   4   9   6      543.35      500.12      8.27 o
   5   9   6      383.73      359.42      8.30 o
   6   9   6      525.28      513.57     11.75 o
   7   9   6      327.02      302.64     13.02 o
   8   9   6      120.87      106.91     14.88 o
   9   9   6       36.05       51.52     19.26 o
  10   9   6       89.57       77.51     21.36 o
   0  10   6     1623.82     1717.16     21.31 o
   1  10   6     3957.65     4042.80     23.84 o
   2  10   6     2914.07     3041.73     32.81 o
   3  10   6     1183.49     1105.01     12.30 o
   4  10   6      108.56      135.09      9.28 o
   5  10   6     1019.60      939.01     12.24 o
   6  10   6      352.30      276.51     11.09 o
   7  10   6     1243.52     1026.83     18.28 o
   8  10   6      176.37      178.01     18.60 o
   9  10   6       95.32      107.54     20.28 o
   0  11   6      273.64      211.48     13.93 o
   1  11   6     1548.89     1519.64     13.31 o
   2  11   6     2721.11     2854.59     23.75 o
   3  11   6      518.58      513.49     10.86 o
   4  11   6      232.87      220.66      9.67 o
   5  11   6      594.17      490.93      8.85 o
   6  11   6      109.48      101.82     15.91 o
   7  11   6      479.98      506.98     19.61 o
   8  11   6      112.92      137.52     18.74 o
   9  11   6       86.06      102.90     20.76 o
   0  12   6      928.35      996.35     35.07 o
   1  12   6     2637.53     2572.17     21.37 o
   2  12   6      675.08      663.21     11.78 o
   3  12   6      337.78      361.85     11.02 o
   4  12   6     1513.58     1374.99     19.33 o
   5  12   6       75.62       91.40      9.73 o
   6  12   6      981.93      872.96     20.26 o
   7  12   6      473.68      437.78     19.21 o
   8  12   6      156.68      135.82     18.89 o
   9  12   6      117.24      129.32     20.94 o
   0  13   6      161.32      182.34     19.61 o
   1  13   6      302.57      290.50     12.61 o
   2  13   6       76.70       61.91      7.06 o
   3  13   6      542.74      563.50     13.40 o
   4  13   6       39.88       36.00      9.67 o
   5  13   6       72.99       82.52     13.39 o
   6  13   6      613.31      652.05     21.21 o
   7  13   6       81.85       75.29     17.39 o
   8  13   6      156.54      154.54     19.70 o
   9  13   6       81.84       90.41     21.61 o
   0  14   6      567.68      565.99     24.10 o
   1  14   6      386.20      446.59     15.82 o
   2  14   6     1393.48     1338.04     16.98 o
   3  14   6     2394.78     2330.75     24.62 o
   4  14   6      201.66      191.13     13.86 o
   5  14   6      242.64      228.49     17.53 o
   6  14   6      584.53      570.40     21.52 o
   7  14   6      135.21       93.95     19.77 o
   8  14   6       45.18       37.28     19.25 o
   0  15   6      657.68      675.41     26.40 o
   1  15   6       23.10       31.85     14.61 o
   2  15   6      605.55      709.47     15.17 o
   3  15   6      618.03      651.41     15.42 o
   4  15   6      779.42      697.16     16.99 o
   5  15   6      588.58      595.13     19.69 o
   6  15   6      309.75      337.87     19.89 o
   7  15   6      100.71      115.19     20.27 o
   8  15   6       11.05       27.22     28.88 o
   0  16   6      105.80      103.52     24.20 o
   1  16   6       74.18       64.66     15.95 o
   2  16   6     1271.86     1220.18     19.45 o
   3  16   6      126.57      120.22     16.28 o
   4  16   6       14.26       36.06     14.57 o
   5  16   6       90.15       77.95     17.30 o
   6  16   6       23.15       27.20     19.11 o
   7  16   6       50.55       63.46     26.07 o
   0  17   6      166.15      152.01     22.14 o
   1  17   6      442.75      425.52     18.81 o
   2  17   6       21.07       50.57     13.57 o
   3  17   6       50.87       49.75     16.34 o
   4  17   6       67.07       58.62     15.11 o
   5  17   6       19.24       40.15     17.89 o
   6  17   6       99.10       94.10     19.69 o
   7  17   6       78.64       89.15     27.11 o
   0  18   6        0.69       19.31     22.65 o
   1  18   6      615.14      637.52     19.56 o
   2  18   6        4.17       12.76     17.69 o
   3  18   6      900.12      888.12     24.94 o
   4  18   6       15.89       57.85     15.75 o
   5  18   6        3.10       14.44     18.33 o
   6  18   6        8.84        0.47     25.99 o
   0  19   6       97.60       92.69     24.16 o
   1  19   6       49.31       35.17     16.29 o
   2  19   6      121.22      150.23     19.11 o
   3  19   6      304.86      280.30     22.54 o
   4  19   6      243.01      269.23     19.20 o
   5  19   6       22.06       29.51     23.48 o
   0  20   6       22.85       30.94     24.65 o
   1  20   6       70.78       54.75     17.52 o
   2  20   6      123.91      142.38     18.49 o
   3  20   6      327.15      348.60     21.51 o
   4  20   6      150.06      157.19     28.54 o
   5  20   6       30.68       19.52     32.61 o
   0  21   6        0.01       21.68     29.72 o
   1  21   6       10.12       15.75     18.78 o
   2  21   6       50.17       69.51     17.99 o
   3  21   6       93.42      103.01     21.17 o
   0  22   6        0.09        5.69     26.23 o
   1  22   6      117.97      110.07     19.90 o
   2  22   6       92.55       93.05     19.93 o
   1   0   7      731.04      934.06     11.60 o
   2   0   7       15.18        5.75      9.04 o
   3   0   7      162.47      132.00      6.96 o
   4   0   7     1138.23      988.92     14.10 o
   5   0   7       12.43       30.72      9.30 o
   6   0   7      504.25      582.38     13.38 o
   7   0   7     1216.74     1160.30     18.07 o
   8   0   7        7.69       20.60     14.59 o
   9   0   7      274.39      252.61     19.35 o
  10   0   7       95.33       77.77     24.48 o
  11   0   7       29.02       82.57     28.72 o
   0   1   7      349.08      415.17     12.31 o
   1   1   7     5520.40     5112.90     27.79 o
   2   1   7     1876.93     2272.85     21.04 o
   3   1   7     8997.78     8998.72     40.93 o
   4   1   7      716.93      894.15      9.32 o
   5   1   7     2326.94     2210.09     11.99 o
   6   1   7       77.63       69.16      7.68 o
   7   1   7      528.41      638.87     11.02 o
   8   1   7      376.22      354.91     12.66 o
   9   1   7      104.40      101.39     13.59 o
  10   1   7      276.31      270.80     17.60 o
   0   2   7     4087.73     4975.06    112.75 o
   1   2   7     1652.49     2125.31     12.02 o
   2   2   7     2515.58     2061.94     14.34 o
   3   2   7     2142.54     2418.89     10.97 o
   4   2   7     2594.42     2703.52     18.35 o
   5   2   7       55.51       51.16      7.51 o
   6   2   7     1358.87     1074.96     12.29 o
   7   2   7      438.88      434.73     11.78 o
   8   2   7      128.26      145.48     11.78 o
   9   2   7      127.82      134.45     14.16 o
  10   2   7        5.04       31.76     17.58 o
   0   3   7       23.02        8.72      4.33 o
   1   3   7      601.72      570.54      9.65 o
   2   3   7     2514.62     2428.95     30.62 o
   3   3   7      323.24      401.97      7.60 o
   4   3   7     2175.15     2205.55     12.28 o
   5   3   7     1241.93     1270.20     11.76 o
   6   3   7      342.16      339.30     10.09 o
   7   3   7     1682.66     1654.62     19.10 o
   8   3   7       78.48       82.63     11.71 o
   9   3   7      127.48      153.07     15.10 o
  10   3   7       66.42       84.81     19.35 o
   0   4   7       61.39       36.34      6.49 o
   1   4   7     7307.69     7821.39     43.09 o
   2   4   7     1001.69      957.51     15.53 o
   3   4   7     2555.04     2770.84     17.36 o
   4   4   7      578.93      562.87      8.98 o
   5   4   7      382.25      327.31      9.43 o
   6   4   7      316.04      290.97     10.61 o
   7   4   7      270.38      288.54     12.54 o
   8   4   7       48.38       42.57     12.62 o
   9   4   7       19.90       29.88     14.44 o
  10   4   7        8.82        7.89     19.52 o
   0   5   7     2092.30     2619.86     42.39 o
   1   5   7     2878.86     2979.12     37.10 o
   2   5   7     5713.85     5999.88     23.10 o
   3   5   7     2424.02     2716.22     18.25 o
   4   5   7      344.47      267.49     10.69 o
   5   5   7      203.11      221.96      8.96 o
   6   5   7       20.92       12.06      9.53 o
   7   5   7     1203.36     1163.40     15.64 o
   8   5   7     1436.24     1345.36     17.72 o
   9   5   7      191.60      156.75     15.12 o
  10   5   7        2.62       -1.76     20.75 o
   0   6   7    11986.69    13131.55     44.78 o
   1   6   7      973.76     1168.07     16.38 o
   2   6   7     1458.81     1531.59     11.25 o
   3   6   7       49.16       45.95      6.12 o
   4   6   7      316.77      264.65      6.24 o
   5   6   7     1018.31     1008.91     13.77 o
   6   6   7     1179.17     1113.17     13.92 o
   7   6   7     1201.51     1256.93     15.91 o
   8   6   7      446.21      458.53     14.32 o
   9   6   7       64.20       64.09     14.45 o
  10   6   7       64.65       70.64     18.77 o
   0   7   7       58.82       56.30      8.80 o
   1   7   7     1280.35     1133.12     11.22 o
   2   7   7     3387.73     3626.42     32.67 o
   3   7   7      260.20      215.53     12.27 o
   4   7   7       91.82      107.19      5.54 o
   5   7   7      284.87      247.89      8.67 o
   6   7   7      797.08      794.58     13.03 o
   7   7   7      204.70      210.51     11.88 o
   8   7   7        6.58       12.77     12.18 o
   9   7   7      133.03      138.94     14.79 o
  10   7   7       67.79      107.48     22.99 o
   0   8   7    14625.54    15816.72     93.32 o
   1   8   7     2016.29     2050.45     22.36 o
   2   8   7     1946.83     2169.74     17.43 o
   3   8   7     3007.05     3100.77     31.75 o
   4   8   7      565.29      517.89      7.37 o
   5   8   7       96.46       95.35      5.54 o
   6   8   7      280.43      272.18     11.13 o
   7   8   7     1048.85      936.85     14.72 o
   8   8   7      123.79      113.90     13.09 o
   9   8   7      195.94      203.26     20.12 o
  10   8   7      123.64      131.93     23.16 o
   0   9   7      243.29      175.05      9.94 o
   1   9   7     2070.35     2055.09     20.85 o
   2   9   7       42.51       62.86      6.91 o
   3   9   7       32.90       24.94      4.90 o
   4   9   7      683.48      629.25     21.64 o
   5   9   7      274.74      230.51      7.75 o
   6   9   7      405.38      402.72     11.43 o
   7   9   7      779.21      776.56     15.72 o
   8   9   7      225.43      293.87     19.29 o
   9   9   7       93.76       79.80     20.09 o
  10   9   7        2.75       16.49     22.63 o
   0  10   7      318.03      249.20     10.47 o
   1  10   7       45.33       35.36      7.52 o
   2  10   7      430.67      399.71      8.42 o
   3  10   7       60.74       54.01      8.53 o
   4  10   7     1067.53     1158.16     12.52 o
   5  10   7     2894.17     2704.36     33.25 o
   6  10   7      190.87      176.28     10.34 o
   7  10   7      926.43      857.81     21.26 o
   8  10   7      146.45      145.69     18.41 o
   9  10   7       32.23       31.61     19.78 o
   0  11   7      519.00      612.54     16.79 o
   1  11   7      250.81      351.55      9.26 o
   2  11   7      133.70      166.16      9.75 o
   3  11   7     1480.15     1407.48     14.12 o
   4  11   7      510.65      449.62     10.84 o
   5  11   7      156.25      146.54      9.66 o
   6  11   7      270.09      242.97     12.57 o
   7  11   7       10.27        9.16     16.97 o
   8  11   7      100.34       96.45     18.61 o
   9  11   7       27.36       55.37     20.99 o
   0  12   7       69.16       62.95     14.16 o
   1  12   7      962.86      799.01     12.79 o
   2  12   7      718.53      784.33     12.29 o
   3  12   7     1572.64     1608.98     21.08 o
   4  12   7      584.82      578.67     13.07 o
   5  12   7      391.07      357.41     11.67 o
   6  12   7      364.45      316.06     19.47 o
   7  12   7      290.42      288.10     18.54 o
   8  12   7       56.93       78.02     19.10 o
   9  12   7      217.23      233.45     22.02 o
   0  13   7      311.96      337.08     17.06 o
   1  13   7       10.79       13.04     10.48 o
   2  13   7     1050.47     1031.91     13.96 o
   3  13   7      120.85      148.47     11.13 o
   4  13   7      413.10      342.57     11.71 o
   5  13   7      382.41      293.66     17.49 o
   6  13   7        3.45       27.78     18.42 o
   7  13   7      145.86      144.89     19.66 o
   8  13   7      147.53      132.62     20.00 o
   0  14   7     1438.49     1367.41     29.82 o
   1  14   7      812.00      799.05     20.04 o
   2  14   7     1199.12     1160.38     16.46 o
   3  14   7     1487.89     1444.24     20.65 o
   4  14   7      555.94      556.67     12.76 o
   5  14   7       52.88       65.52     16.75 o
   6  14   7      207.11      212.96     19.58 o
   7  14   7      110.22      131.04     19.76 o
   8  14   7       31.84       40.74     21.22 o
   0  15   7      865.42      833.75     28.22 o
   1  15   7      874.86      897.64     22.00 o
   2  15   7      486.18      520.85     14.49 o
   3  15   7      588.13      512.34     14.47 o
   4  15   7      743.48      723.00     21.52 o
   5  15   7      139.60      141.44     17.54 o
   6  15   7        6.15       23.78     17.93 o
   7  15   7      336.01      344.37     22.42 o
   8  15   7      308.55      351.98     24.42 o
   0  16   7        0.41       22.31     22.40 o
   1  16   7      274.73      250.47     17.96 o
   2  16   7      145.29      182.54     13.86 o
   3  16   7      197.02      192.34     16.55 o
   4  16   7      292.35      310.49     17.60 o
   5  16   7      166.95      171.80     18.41 o
   6  16   7       16.92       23.82     19.09 o
   7  16   7       28.20       34.08     20.73 o
   0  17   7      516.84      517.66     27.90 o
   1  17   7       51.94       52.21     17.44 o
   2  17   7       21.99       30.30     13.81 o
   3  17   7      107.28      128.41     16.73 o
   4  17   7      324.82      308.54     18.65 o
   5  17   7       45.77       53.60     18.17 o
   6  17   7      216.35      254.19     21.47 o
   7  17   7      233.20      268.23     28.18 o
   0  18   7       32.26       51.03     22.90 o
   1  18   7      483.32      456.98     19.57 o
   2  18   7      199.93      170.08     18.54 o
   3  18   7      381.42      404.22     22.55 o
   4  18   7      185.26      205.55     16.67 o
   5  18   7      122.15      115.68     19.11 o
   6  18   7      107.38       79.73     25.58 o
   0  19   7      461.19      406.73     26.80 o
   1  19   7      151.65      154.53     19.00 o
   2  19   7       63.67       68.06     20.04 o
   3  19   7       85.63       95.87     19.49 o
   4  19   7      623.69      668.14     21.95 o
   5  19   7      359.22      367.42     25.86 o
   0  20   7       65.14       64.81     24.40 o
   1  20   7       13.34       22.03     17.41 o
   2  20   7      267.36      312.49     22.04 o
   3  20   7      212.78      246.21     22.38 o
   4  20   7       87.87      118.75     28.53 o
   0  21   7       70.55      112.44     26.45 o
   1  21   7        8.08       14.91     19.44 o
   2  21   7        0.93       18.49     18.48 o
   3  21   7       17.26       41.82     22.05 o
   0  22   7        0.00       10.20     27.59 o
   1  22   7      193.22      227.55     20.67 o
   0   0   8    10228.24    13438.67     83.78 o
   1   0   8     3150.24     3379.44     23.95 o
   2   0   8      269.11      320.37     10.58 o
   3   0   8     5369.08     5398.84     49.30 o
   4   0   8      441.71      491.22     10.27 o
   5   0   8      771.15      771.43     12.37 o
   6   0   8        1.38        7.47     10.21 o
   7   0   8      416.59      431.77     14.63 o
   8   0   8      245.51      239.04     17.44 o
   9   0   8       73.84       95.15     18.24 o
  10   0   8       25.61       25.85     24.43 o
   0   1   8     5859.35     6177.86     38.91 o
   1   1   8     4495.14     5938.43     36.50 o
   2   1   8      545.26      531.12     12.31 o
   3   1   8     2104.57     2244.26     28.34 o
   4   1   8      844.23     1051.97      9.35 o
   5   1   8       52.68       42.67      6.07 o
   6   1   8      196.58      171.55      7.74 o
   7   1   8      737.44      728.39     11.58 o
   8   1   8      273.83      246.74     11.96 o
   9   1   8      119.27      105.46     13.55 o
  10   1   8       17.70       16.42     16.41 o
   0   2   8    20784.21    23746.96    151.45 o
   1   2   8     1964.19     2479.33     25.77 o
   2   2   8      695.85      799.79     14.78 o
   3   2   8     1525.11     1441.48     21.22 o
   4   2   8     3426.66     3404.69     27.03 o
   5   2   8      407.76      381.74      8.76 o
   6   2   8      176.07      208.77      9.41 o
   7   2   8      292.18      325.56     11.57 o
   8   2   8      259.66      250.49     12.26 o
   9   2   8      238.44      229.11     14.34 o
  10   2   8       91.90       84.33     17.42 o
   0   3   8      234.69      293.76     10.98 o
   1   3   8     8723.65     9926.96     62.91 o
   2   3   8     3515.34     3348.73     16.06 o
   3   3   8     3875.44     3486.45     30.79 o
   4   3   8      552.43      676.91      8.77 o
   5   3   8      199.29      141.30      8.26 o
   6   3   8      615.39      572.21     10.94 o
   7   3   8     2681.60     2816.67     27.80 o
   8   3   8      145.01      154.46     12.28 o
   9   3   8       12.08       35.27     14.05 o
  10   3   8      484.89      522.78     21.62 o
   0   4   8      100.16       83.91      6.68 o
   1   4   8     2496.09     2602.54     31.22 o
   2   4   8     1924.53     2226.07     19.18 o
   3   4   8     1185.25     1163.40     14.63 o
   4   4   8     1637.48     1846.28     12.36 o
   5   4   8      929.68      997.34     11.48 o
   6   4   8      725.04      689.18     12.19 o
   7   4   8      941.15      924.60     17.57 o
   8   4   8      458.09      512.76     14.51 o
   9   4   8      120.90      114.74     14.65 o
  10   4   8       44.44       44.67     18.70 o
   0   5   8     1007.11      705.55      9.84 o
   1   5   8     3436.86     4115.95     32.79 o
   2   5   8     1449.46     1661.95     16.74 o
   3   5   8      157.97      173.50      6.72 o
   4   5   8     2174.83     2285.69     14.97 o
   5   5   8      431.96      468.00      9.74 o
   6   5   8      692.25      661.73     12.36 o
   7   5   8      419.54      362.99     12.75 o
   8   5   8      204.86      247.62     13.60 o
   9   5   8      240.05      246.57     14.53 o
  10   5   8       13.50        9.42     19.02 o
   0   6   8     6896.59     7406.40     24.86 o
   1   6   8     4154.21     4621.91     34.64 o
   2   6   8     6173.69     6797.92     29.76 o
   3   6   8     2137.43     2081.94     17.69 o
   4   6   8        5.14        5.93      7.34 o
   5   6   8      129.38      149.64      8.55 o
   6   6   8      192.74      173.72     10.97 o
   7   6   8      833.63      804.22     15.36 o
   8   6   8      149.48      134.08     12.95 o
   9   6   8       47.01       33.54     14.69 o
  10   6   8      136.03      119.41     19.10 o
   0   7   8       58.24       56.37      9.10 o
   1   7   8       64.11      118.76      7.55 o
   2   7   8     4675.53     4998.61     21.26 o
   3   7   8     4062.91     4012.81     18.46 o
   4   7   8      939.42      977.24     11.53 o
   5   7   8      233.92      206.98      8.91 o
   6   7   8     1883.41     1652.63     19.27 o
   7   7   8      219.46      197.48     11.95 o
   8   7   8      246.32      237.48     13.27 o
   9   7   8       73.89       87.70     14.50 o
  10   7   8       78.42       95.05     22.94 o
   0   8   8     7483.30     8730.21     61.58 o
   1   8   8      808.87      909.59     10.13 o
   2   8   8     3718.22     3685.43     28.34 o
   3   8   8     1815.41     1946.64     18.10 o
   4   8   8      933.04      883.39     12.10 o
   5   8   8     1092.53     1060.84     12.02 o
   6   8   8      305.86      266.25     11.21 o
   7   8   8       15.88       24.93     11.20 o
   8   8   8       47.52       46.36     12.24 o
   9   8   8       31.90       46.93     19.70 o
  10   8   8       36.07       82.88     23.27 o
   0   9   8        1.78       19.92      9.08 o
   1   9   8     2192.78     2099.22     13.78 o
   2   9   8       92.06      124.73      7.69 o
   3   9   8       16.33       15.33      6.26 o
   4   9   8      362.68      383.72      7.72 o
   5   9   8     1058.91     1003.09     11.02 o
   6   9   8      585.63      550.46     12.15 o
   7   9   8     1429.88     1212.93     17.69 o
   8   9   8      137.08      132.16     18.26 o
   9   9   8      153.36      143.27     20.07 o
   0  10   8      241.10      295.01     11.44 o
   1  10   8      477.85      495.68      9.51 o
   2  10   8      932.36      789.81     10.64 o
   3  10   8       92.76      104.48      6.21 o
   4  10   8      406.24      394.49     13.13 o
   5  10   8      548.37      541.18     13.07 o
   6  10   8      492.87      464.49     13.50 o
   7  10   8        4.97       25.19     12.94 o
   8  10   8       49.25       67.91     18.32 o
   9  10   8      112.13      105.66     20.56 o
   0  11   8     1427.82     1284.13     15.47 o
   1  11   8       44.56       45.87      8.05 o
   2  11   8      231.16      245.61      8.65 o
   3  11   8       44.14       36.21      5.14 o
   4  11   8      143.09      150.58     10.75 o
   5  11   8      255.08      257.70     12.55 o
   6  11   8      270.77      199.65     12.92 o
   7  11   8       85.94       62.75     16.98 o
   8  11   8       69.80       61.68     18.66 o
   9  11   8       76.25       73.65     21.63 o
   0  12   8     1319.19     1461.29     22.72 o
   1  12   8       55.26       51.45      8.54 o
   2  12   8      185.41      165.62      8.59 o
   3  12   8     1911.87     1840.58     17.60 o
   4  12   8      490.65      414.35     11.58 o
   5  12   8      898.28      819.38     14.99 o
   6  12   8      158.95      157.19     16.40 o
   7  12   8      304.71      317.95     20.36 o
   8  12   8      221.06      234.62     19.97 o
   9  12   8       21.52       45.53     22.13 o
   0  13   8        7.69       11.72     14.54 o
   1  13   8      415.61      410.62     10.83 o
   2  13   8      942.74      882.37     14.38 o
   3  13   8      851.74      890.33     14.83 o
   4  13   8      183.64      162.62     10.84 o
   5  13   8       37.68       38.82     14.76 o
   6  13   8      870.40      814.55     21.67 o
   7  13   8       36.35       45.41     19.40 o
   8  13   8       22.99       17.08     22.52 o
   0  14   8     1512.03     1367.86     28.66 o
   1  14   8       31.70       27.36     11.49 o
   2  14   8      628.87      659.73     14.02 o
   3  14   8      823.98      751.83     14.98 o
   4  14   8      135.72      106.29     11.96 o
   5  14   8      197.09      217.22     18.01 o
   6  14   8      215.03      208.06     18.91 o
   7  14   8       57.11       59.42     19.77 o
   8  14   8       53.48       83.66     22.22 o
   0  15   8      102.74      102.34     22.46 o
   1  15   8      327.55      322.26     18.80 o
   2  15   8      544.52      538.53     14.16 o
   3  15   8      194.43      207.85     13.79 o
   4  15   8      254.28      252.95     16.78 o
   5  15   8       23.76       34.29     17.22 o
   6  15   8       32.03       51.14     18.11 o
   7  15   8       39.76       56.89     20.77 o
   8  15   8      100.55      120.93     23.68 o
   0  16   8       66.04       58.96     23.40 o
   1  16   8      521.97      481.16     19.39 o
   2  16   8      356.17      379.83     13.98 o
   3  16   8       80.40       80.00     17.15 o
   4  16   8      253.43      197.42     17.00 o
   5  16   8        9.44       26.27     17.53 o
   6  16   8       17.92       31.12     18.57 o
   7  16   8       46.88       57.80     21.06 o
   0  17   8        5.30       16.66     24.44 o
   1  17   8      185.79      202.11     18.29 o
   2  17   8      295.77      299.20     16.06 o
   3  17   8      156.70      174.15     18.60 o
   4  17   8        7.77       -0.27     21.09 o
   5  17   8       37.65       32.61     18.31 o
   6  17   8      274.05      310.36     21.23 o
   7  17   8       34.41       37.18     29.19 o
   0  18   8      593.84      547.57     29.96 o
   1  18   8       16.61       24.40     17.39 o
   2  18   8       22.95       30.44     18.77 o
   3  18   8      321.18      355.98     20.42 o
   4  18   8       71.34       84.48     21.59 o
   5  18   8       93.55       79.15     19.08 o
   6  18   8        4.90       11.76     24.57 o
   0  19   8      125.14      158.63     24.66 o
   1  19   8      264.81      258.11     19.61 o
   2  19   8       70.03       74.25     20.13 o
   3  19   8      619.76      683.63     23.88 o
   4  19   8      187.47      200.39     23.21 o
   5  19   8      317.18      340.85     25.22 o
   0  20   8      491.56      543.14     27.92 o
   1  20   8       53.05       37.01     18.26 o
   2  20   8      101.59      134.71     21.21 o
   3  20   8      209.29      240.52     22.73 o
   4  20   8      162.24      204.50     23.23 o
   0  21   8       79.14       66.91     26.56 o
   1  21   8       30.15       49.64     18.86 o
   2  21   8      187.36      193.58     21.00 o
   3  21   8      290.98      317.27     23.74 o
   0  22   8      126.24      137.39     28.86 o
   1  22   8      231.69      260.12     20.59 o
   1   0   9     5664.59     6204.78     65.38 o
   2   0   9      302.46      293.85     10.90 o
   3   0   9     1629.01     2091.84     26.40 o
   4   0   9       94.36       70.95      7.22 o
   5   0   9       74.68       66.24      9.21 o
   6   0   9      197.64      209.84     11.29 o
   7   0   9        3.91       13.75     12.37 o
   8   0   9      815.79      768.95     20.23 o
   9   0   9       64.82       60.18     19.88 o
  10   0   9       67.66      113.07     21.84 o
   0   1   9    14824.33    14823.64     48.06 o
   1   1   9     1373.18     1562.77     19.67 o
   2   1   9     2046.92     2511.71     26.46 o
   3   1   9      569.17      552.96      9.48 o
   4   1   9     1712.67     1578.48     12.56 o
   5   1   9      220.12      262.07      8.33 o
   6   1   9      151.77      120.66      7.28 o
   7   1   9      125.17      132.93      8.89 o
   8   1   9      160.06      165.70     12.58 o
   9   1   9      185.99      185.23     14.07 o
  10   1   9       87.07      109.84     14.92 o
   0   2   9      524.20      462.49     15.03 o
   1   2   9      965.93      874.11     12.80 o
   2   2   9      106.88      126.01      6.58 o
   3   2   9      447.78      388.32      8.87 o
   4   2   9     2552.87     2478.58     14.93 o
   5   2   9      153.54      113.92      7.89 o
   6   2   9       47.33       37.27      8.80 o
   7   2   9      181.90      188.15     10.97 o
   8   2   9       35.30       37.92     11.36 o
   9   2   9       44.54       39.50     13.91 o
  10   2   9        0.86       12.10     15.08 o
   0   3   9      224.06      228.33      9.95 o
   1   3   9     5406.50     5642.66     56.51 o
   2   3   9     1080.28     1291.63     19.72 o
   3   3   9     1304.17     1153.93     11.40 o
   4   3   9      206.61      249.21      7.88 o
   5   3   9      342.92      296.33      8.41 o
   6   3   9      340.70      327.90     10.20 o
   7   3   9     1680.25     1666.46     18.21 o
   8   3   9       38.75       51.99     11.91 o
   9   3   9      676.42      686.57     16.50 o
  10   3   9       61.21       92.06     15.92 o
   0   4   9     1789.17     2014.86     42.87 o
   1   4   9     3888.12     4305.18     34.75 o
   2   4   9     2046.96     2202.38     15.62 o
   3   4   9      877.24      906.31     12.38 o
   4   4   9       80.84       70.67      7.76 o
   5   4   9      184.13      193.89      8.69 o
   6   4   9      458.22      435.27     11.41 o
   7   4   9      155.65      182.87     12.06 o
   8   4   9      229.72      210.16     13.28 o
   9   4   9      207.59      210.02     15.24 o
  10   4   9       29.26       45.32     17.25 o
   0   5   9     9224.10     9861.46     52.31 o
   1   5   9      260.03      219.17      7.04 o
   2   5   9      388.43      414.72      8.60 o
   3   5   9      581.66      576.33     12.33 o
   4   5   9       91.48      117.64      9.14 o
   5   5   9       99.89      107.32      8.38 o
   6   5   9      785.75      759.22     12.91 o
   7   5   9      223.18      237.65     12.25 o
   8   5   9      491.09      468.13     14.52 o
   9   5   9       30.39       53.71     14.34 o
  10   5   9        6.46       16.25     17.12 o
   0   6   9     9430.54     9987.62     50.30 o
   1   6   9     2911.25     3069.92     24.31 o
   2   6   9     1070.67     1218.99     23.66 o
   3   6   9      473.27      501.23      9.08 o
   4   6   9     2334.67     2179.99     14.36 o
   5   6   9       50.69       43.50      8.22 o
   6   6   9      996.77      916.32     13.43 o
   7   6   9      460.39      427.04     13.12 o
   8   6   9      125.19      117.88     12.96 o
   9   6   9       14.19       35.70     13.55 o
  10   6   9      182.57      237.12     20.19 o
   0   7   9     4387.52     5266.90     24.09 o
   1   7   9      229.73      263.40      7.31 o
   2   7   9     1032.18      872.59     11.37 o
   3   7   9      604.99      689.16     13.47 o
   4   7   9       69.17       65.12      6.37 o
   5   7   9      470.50      422.18      9.19 o
   6   7   9       43.18       59.23     10.48 o
   7   7   9       61.08       42.00     11.25 o
   8   7   9      375.98      400.52     14.03 o
   9   7   9      110.23       96.70     13.87 o
  10   7   9       84.31       94.55     22.87 o
   0   8   9     4024.90     4344.17     25.20 o
   1   8   9      948.51      987.96     12.98 o
   2   8   9      719.10      701.77     14.03 o
   3   8   9      902.06      887.37     12.52 o
   4   8   9      240.55      296.96      7.90 o
   5   8   9       95.28      118.84      7.77 o
   6   8   9     1539.29     1406.58     14.91 o
   7   8   9      220.99      180.96     11.87 o
   8   8   9       55.21       62.39     14.22 o
   9   8   9      363.64      427.93     21.71 o
  10   8   9       62.04       59.88     23.47 o
   0   9   9        2.71        4.99      8.80 o
   1   9   9       35.86       66.66      7.68 o
   2   9   9     1347.60     1134.27     12.69 o
   3   9   9      116.13      119.39      7.90 o
   4   9   9      168.32      161.83      7.46 o
   5   9   9      225.21      178.59     12.10 o
   6   9   9      307.75      291.21     11.47 o
   7   9   9       72.57       75.82     13.23 o
   8   9   9       29.39       32.43     16.65 o
   9   9   9       76.05       77.01     20.43 o
   0  10   9      650.09      714.65     12.81 o
   1  10   9      551.55      517.52      9.86 o
   2  10   9      360.21      354.12      9.47 o
   3  10   9      826.88      883.53     10.53 o
   4  10   9     4200.77     4054.56     34.43 o
   5  10   9      136.08      114.70     12.21 o
   6  10   9      302.70      307.54     13.71 o
   7  10   9      259.78      227.47     14.97 o
   8  10   9       76.09       94.86     18.40 o
   9  10   9      200.33      224.13     21.20 o
   0  11   9      735.54      642.54     12.94 o
   1  11   9      363.76      345.18      9.56 o
   2  11   9      313.86      294.48      9.45 o
   3  11   9      899.89      914.57     12.12 o
   4  11   9      249.43      251.14     11.49 o
   5  11   9      232.21      232.89     12.88 o
   6  11   9        7.19       20.84     12.88 o
   7  11   9       81.63       92.40     17.71 o
   8  11   9      137.39       95.01     20.54 o
   9  11   9       15.83       33.48     20.64 o
   0  12   9      579.75      642.61     16.41 o
   1  12   9      497.14      478.25     10.53 o
   2  12   9      305.67      307.18     10.61 o
   3  12   9      524.59      506.88     13.17 o
   4  12   9      436.91      418.53     12.60 o
   5  12   9      189.48      171.96     12.66 o
   6  12   9        4.12       28.29     15.84 o
   7  12   9      146.87      118.03     19.93 o
   8  12   9       59.31       77.85     21.22 o
   9  12   9       72.70       76.33     23.65 o
   0  13   9      586.88      593.20     18.86 o
   1  13   9     1632.88     1537.94     25.25 o
   2  13   9     1181.96     1202.46     14.75 o
   3  13   9     1113.34     1030.70     15.77 o
   4  13   9      212.44      213.53     12.77 o
   5  13   9      144.11      123.24     12.27 o
   6  13   9      118.75      101.27     16.13 o
   7  13   9       24.43       21.12     19.52 o
   8  13   9      220.71      202.07     22.78 o
   0  14   9       87.92      110.77     15.21 o
   1  14   9     1028.11      968.68     13.45 o
   2  14   9      974.03      905.13     14.66 o
   3  14   9      244.36      274.30     13.23 o
   4  14   9      119.65      109.44     12.39 o
   5  14   9      467.24      454.65     17.82 o
   6  14   9       32.15       31.70     18.10 o
   7  14   9       87.97       84.39     20.93 o
   8  14   9       31.54       39.10     22.25 o
   0  15   9     1255.97     1246.97     53.73 o
   1  15   9      968.44      921.47     18.85 o
   2  15   9      161.75      184.42     11.76 o
   3  15   9       77.25       79.45     12.54 o
   4  15   9      105.53       89.62     17.10 o
   5  15   9       65.08       53.89     17.83 o
   6  15   9        4.85       10.62     18.52 o
   7  15   9      158.73      158.33     21.21 o
   0  16   9        0.04       -3.84     22.18 o
   1  16   9      716.97      656.14     21.80 o
   2  16   9      292.57      272.93     13.56 o
   3  16   9      213.59      241.76     14.89 o
   4  16   9       53.21       60.78     19.87 o
   5  16   9        9.72       11.49     17.55 o
   6  16   9       38.54       39.84     19.04 o
   7  16   9       35.95       30.79     21.66 o
   0  17   9        5.34        6.79     23.56 o
   1  17   9     1339.70     1379.89     24.16 o
   2  17   9      612.63      662.72     21.78 o
   3  17   9     1512.12     1527.85     25.40 o
   4  17   9      419.57      341.40     22.70 o
   5  17   9      252.05      304.55     19.86 o
   6  17   9      237.43      197.70     20.81 o
   0  18   9        2.97       14.12     25.16 o
   1  18   9      449.27      446.33     19.34 o
   2  18   9      419.86      371.19     20.63 o
   3  18   9      438.52      494.79     19.33 o
   4  18   9      506.18      442.80     24.26 o
   5  18   9        6.68       20.55     19.02 o
   6  18   9      263.10      268.32     22.35 o
   0  19   9      374.81      416.67     28.32 o
   1  19   9       57.74       77.53     18.61 o
   2  19   9      204.92      202.88     20.83 o
   3  19   9      290.23      332.18     21.81 o
   4  19   9      285.95      289.93     23.30 o
   5  19   9       32.08       57.68     20.14 o
   0  20   9        3.33       60.36     25.19 o
   1  20   9       50.54       67.38     19.00 o
   2  20   9      135.95      179.40     21.69 o
   3  20   9      165.02      182.27     22.37 o
   4  20   9      337.34      346.66     30.38 o
   0  21   9        2.06        4.49     25.94 o
   1  21   9        4.27       23.13     19.02 o
   2  21   9      238.63      291.35     21.86 o
   3  21   9      243.43      293.67     25.83 o
   0  22   9       11.86       28.50     28.95 o
   0   0  10     1755.82     1586.22     32.42 o
   1   0  10      962.81     1080.56     20.51 o
   2   0  10     1203.99     1060.55     20.64 o
   3   0  10      634.58      673.11     14.96 o
   4   0  10      190.22      263.65      9.16 o
   5   0  10      851.19      930.65     17.08 o
   6   0  10        0.59       17.95     10.09 o
   7   0  10       25.00       34.24     11.66 o
   8   0  10        0.24        5.34     18.14 o
   9   0  10        3.08       43.45     19.96 o
  10   0  10      381.43      376.97     23.95 o
   0   1  10      674.69      535.43     15.67 o
   1   1  10     2120.20     2377.40     25.91 o
   2   1  10     4573.01     4894.87     27.09 o
   3   1  10     1409.28     1178.15     11.35 o
   4   1  10      309.22      362.15      7.09 o
   5   1  10      270.71      248.94      8.32 o
   6   1  10      488.09      462.80     10.30 o
   7   1  10      142.99      128.09     10.43 o
   8   1  10      228.05      225.95     12.94 o
   9   1  10      234.60      242.06     14.35 o
  10   1  10       37.39       61.68     15.31 o
   0   2  10     2152.15     1769.92     21.14 o
   1   2  10     2171.56     1988.92     33.51 o
   2   2  10      584.94      401.71      7.47 o
   3   2  10      472.16      466.65      9.43 o
   4   2  10      272.16      261.66      8.18 o
   5   2  10        2.75        6.32      7.51 o
   6   2  10      279.58      276.32      9.88 o
   7   2  10      368.60      385.61     11.72 o
   8   2  10       39.41       62.83     12.20 o
   9   2  10      409.61      384.85     15.30 o
  10   2  10       24.30       33.26     14.63 o
   0   3  10       80.08       76.70      9.83 o
   1   3  10     6926.61     7413.60     50.67 o
   2   3  10      770.16      795.25      9.83 o
   3   3  10     1691.92     1543.50     12.48 o
   4   3  10      473.13      511.04      9.48 o
   5   3  10      954.11      789.47     10.21 o
   6   3  10       76.02      112.01      9.50 o
   7   3  10      484.29      453.98     12.59 o
   8   3  10      333.85      296.52     12.77 o
   9   3  10      343.01      399.99     15.55 o
  10   3  10      311.84      289.89     16.83 o
   0   4  10     1918.41     1852.74     30.48 o
   1   4  10     1102.40     1436.17     18.40 o
   2   4  10      387.77      428.29      8.92 o
   3   4  10      326.18      452.21      9.66 o
   4   4  10       46.56       51.05      8.55 o
   5   4  10      342.85      284.28      9.65 o
   6   4  10      509.70      488.77     11.88 o
   7   4  10      518.11      465.16     13.21 o
   8   4  10       70.88       62.01     12.68 o
   9   4  10      339.54      382.35     16.12 o
  10   4  10       43.85       61.21     16.06 o
   0   5  10     3225.10     3230.25     38.52 o
   1   5  10     2751.91     2702.08     28.96 o
   2   5  10     1978.11     2254.72     13.91 o
   3   5  10      303.02      279.14      7.55 o
   4   5  10       91.73       71.78      9.00 o
   5   5  10      501.96      571.87     10.85 o
   6   5  10       35.93       36.48     10.22 o
   7   5  10     1799.54     1668.47     17.33 o
   8   5  10       15.68       46.52     13.06 o
   9   5  10      132.50      122.30     14.88 o
  10   5  10      223.20      253.87     16.85 o
   0   6  10      554.14      664.52     20.44 o
   1   6  10     2591.65     2904.15     21.86 o
   2   6  10      211.84      198.47     14.47 o
   3   6  10      374.17      401.07     10.58 o
   4   6  10      191.62      217.62      8.78 o
   5   6  10      665.36      573.14     12.57 o
   6   6  10     1427.92     1262.92     14.84 o
   7   6  10       62.99      101.71     11.96 o
   8   6  10     1117.79     1061.22     16.94 o
   9   6  10       31.34       45.68     14.30 o
  10   6  10      111.05      105.33     19.69 o
   0   7  10     2048.99     2629.35     20.73 o
   1   7  10      475.77      566.72      9.77 o
   2   7  10      823.52      863.76     10.82 o
   3   7  10      958.14     1043.66     21.41 o
   4   7  10      273.67      244.92      8.64 o
   5   7  10     1098.10     1110.44     13.21 o
   6   7  10      378.10      384.74     12.13 o
   7   7  10       46.34       48.57     11.35 o
   8   7  10      756.39      709.46     15.57 o
   9   7  10       50.24       63.95     15.73 o
  10   7  10       21.13       39.17     25.55 o
   0   8  10     1367.84     1206.55     21.00 o
   1   8  10      509.07      464.47     11.33 o
   2   8  10     2037.85     1709.06     15.82 o
   3   8  10      772.44      837.72     12.46 o
   4   8  10      289.24      288.23      8.33 o
   5   8  10       92.95      112.44      9.65 o
   6   8  10     2439.01     2380.69     22.86 o
   7   8  10      141.18      148.34     11.71 o
   8   8  10        9.39       26.47     14.41 o
   9   8  10      250.77      261.66     19.43 o
   0   9  10       14.08       17.07      8.99 o
   1   9  10      465.40      541.31      9.56 o
   2   9  10      513.21      557.37     11.13 o
   3   9  10      392.35      465.13      9.99 o
   4   9  10      905.43      831.26     18.22 o
   5   9  10     1309.41     1217.18     16.52 o
   6   9  10      625.64      551.08     15.22 o
   7   9  10       91.08       69.11     14.09 o
   8   9  10       34.51       34.48     14.18 o
   9   9  10       79.40       97.67     20.23 o
   0  10  10      272.29      226.12     10.65 o
   1  10  10     1299.88     1223.09     14.34 o
   2  10  10     1421.87     1456.06     20.75 o
   3  10  10       89.42       91.58      8.41 o
   4  10  10      856.11      826.89     11.85 o
   5  10  10       90.63       78.46     12.44 o
   6  10  10      374.52      306.87     14.15 o
   7  10  10       45.10       46.05     13.94 o
   8  10  10      285.90      323.05     19.93 o
   9  10  10        3.76       15.42     22.56 o
   0  11  10        8.11        3.83      9.62 o
   1  11  10       39.21       25.48      8.26 o
   2  11  10      492.35      451.90     10.52 o
   3  11  10     1885.44     1752.20     18.34 o
   4  11  10     1372.58     1427.82     15.96 o
   5  11  10     1060.15      947.10     16.24 o
   6  11  10      989.29      860.31     16.81 o
   7  11  10      198.22      177.77     18.24 o
   8  11  10        9.12       23.37     19.01 o
   9  11  10      299.69      329.41     25.44 o
   0  12  10     3033.41     2733.47     41.43 o
   1  12  10      163.32      210.75      9.68 o
   2  12  10     1312.65     1293.37     15.07 o
   3  12  10      468.21      415.47     13.03 o
   4  12  10     1255.39     1241.06     17.09 o
   5  12  10      148.29      116.28     12.82 o
   6  12  10      662.87      620.24     19.13 o
   7  12  10      116.47      106.52     18.41 o
   8  12  10      309.34      289.08     23.29 o
   0  13  10      740.53      763.26     20.65 o
   1  13  10     1606.75     1473.07     28.06 o
   2  13  10      406.54      390.37     10.45 o
   3  13  10      208.58      217.48     12.66 o
   4  13  10      152.73      147.67     12.62 o
   5  13  10      235.77      257.59     13.70 o
   6  13  10      149.98      121.89     17.23 o
   7  13  10      133.83      128.02     20.74 o
   8  13  10       95.70      119.43     22.37 o
   0  14  10     1359.50     1350.42     29.89 o
   1  14  10       99.33       89.53     10.15 o
   2  14  10      448.71      416.53     13.07 o
   3  14  10       83.03       86.30     12.29 o
   4  14  10       97.59       82.52     12.51 o
   5  14  10      590.44      575.25     18.72 o
   6  14  10      106.68       93.57     18.71 o
   7  14  10      122.47       98.98     21.33 o
   8  14  10      201.86      238.74     23.87 o
   0  15  10      985.72     1061.68     22.32 o
   1  15  10     1154.77     1050.71     22.03 o
   2  15  10      257.71      289.78     12.43 o
   3  15  10      330.46      315.48     13.90 o
   4  15  10       47.52       37.08     16.83 o
   5  15  10       61.02       63.79     17.94 o
   6  15  10       14.64       11.69     19.72 o
   7  15  10        0.19       22.57     21.33 o
   0  16  10        8.69        9.56     22.12 o
   1  16  10       81.89       91.94     17.90 o
   2  16  10      288.47      271.53     12.79 o
   3  16  10      373.41      400.80     16.12 o
   4  16  10       86.78       71.59     20.47 o
   5  16  10        7.23       20.98     18.14 o
   6  16  10        2.40        8.59     21.22 o
   7  16  10       29.60       29.09     21.73 o
   0  17  10        1.11        9.47     23.94 o
   1  17  10      567.17      610.82     22.60 o
   2  17  10      645.72      693.04     18.21 o
   3  17  10      594.72      545.52     18.83 o
   4  17  10       19.64       20.32     20.74 o
   5  17  10      236.87      264.74     20.15 o
   6  17  10       94.39      143.83     20.53 o
   0  18  10       34.52       26.25     25.51 o
   1  18  10      567.36      592.77     20.05 o
   2  18  10       67.86       98.36     15.84 o
   3  18  10      376.34      378.70     20.94 o
   4  18  10      341.57      333.84     23.32 o
   5  18  10       30.94       36.14     19.66 o
   6  18  10      267.83      295.77     22.48 o
   0  19  10      285.44      285.23     29.53 o
   1  19  10      243.43      279.60     19.14 o
   2  19  10      332.21      376.31     21.17 o
   3  19  10      113.10      157.15     20.80 o
   4  19  10       72.68       59.92     27.37 o
   5  19  10       79.93       76.04     20.74 o
   0  20  10       31.74       74.44     25.18 o
   1  20  10      439.74      432.06     21.17 o
   2  20  10      406.25      470.20     23.14 o
   3  20  10       34.33       49.65     23.15 o
   4  20  10       61.10       19.14     28.21 o
   0  21  10       36.39       56.36     25.92 o
   1  21  10      100.75      110.30     20.28 o
   2  21  10      192.39      239.60     21.50 o
   1   0  11     3268.12     3235.57     27.76 o
   2   0  11    12170.65    12786.53    130.65 o
   3   0  11      244.95      231.93     12.35 o
   4   0  11      280.63      253.86      9.36 o
   5   0  11      233.80      241.26     11.53 o
   6   0  11      148.45      124.64     10.71 o
   7   0  11       17.98        7.38     16.05 o
   8   0  11      129.39      127.19     18.05 o
   9   0  11      981.11      963.26     25.53 o
  10   0  11        6.96       33.93     21.94 o
   0   1  11     2114.51     2337.73     24.37 o
   1   1  11     2906.43     3407.57     35.79 o
   2   1  11     2935.22     2954.41     22.65 o
   3   1  11     1067.57     1146.32     17.39 o
   4   1  11      487.89      456.68     11.85 o
   5   1  11      129.54      120.29      9.04 o
   6   1  11       19.02       34.06      8.77 o
   7   1  11      216.81      229.30     10.69 o
   8   1  11      221.53      257.37     13.06 o
   9   1  11      211.62      247.67     14.30 o
  10   1  11        9.93        8.56     15.27 o
   0   2  11        3.13        6.79      5.85 o
   1   2  11     1431.55     1843.93     17.12 o
   2   2  11     4675.25     4520.22     54.00 o
   3   2  11      778.38      853.77     10.60 o
   4   2  11      748.40      704.62      9.76 o
   5   2  11      657.06      538.86     10.34 o
   6   2  11      803.30      856.70     11.99 o
   7   2  11      321.72      389.49     11.81 o
   8   2  11      416.38      430.57     13.86 o
   9   2  11      168.14      193.75     14.69 o
  10   2  11        2.99       19.13     14.88 o
   0   3  11    11200.26    11046.46    135.18 o
   1   3  11      723.19      557.69     22.97 o
   2   3  11     1976.55     1716.42     12.60 o
   3   3  11      722.47      691.60     11.75 o
   4   3  11      477.66      391.80      8.99 o
   5   3  11      727.16      636.67     11.06 o
   6   3  11      577.18      543.66     11.30 o
   7   3  11      394.75      415.16     12.37 o
   8   3  11      162.11      137.02     13.03 o
   9   3  11        5.40       29.37     14.61 o
  10   3  11       94.40       81.72     16.23 o
   0   4  11    13630.18    14289.60    109.19 o
   1   4  11     1390.02     1635.41     16.87 o
   2   4  11      337.42      503.01      9.47 o
   3   4  11      331.67      311.19      9.29 o
   4   4  11        9.93       13.04      8.44 o
   5   4  11      958.43      902.66     13.56 o
   6   4  11      371.04      394.53     11.76 o
   7   4  11      706.01      692.09     14.20 o
   8   4  11      563.64      463.28     14.47 o
   9   4  11       33.11       30.85     14.57 o
  10   4  11      126.27      144.44     16.46 o
   0   5  11     2290.97     2864.93     34.90 o
   1   5  11     3068.51     3289.29     26.81 o
   2   5  11      709.00      583.83     10.65 o
   3   5  11      208.69      199.00      7.57 o
   4   5  11       84.17       81.62      8.21 o
   5   5  11      717.02      616.56     12.86 o
   6   5  11      960.84      883.35     14.41 o
   7   5  11       85.05      104.72     12.17 o
   8   5  11      940.68      864.39     16.33 o
   9   5  11      210.87      203.66     15.30 o
  10   5  11      152.71      159.82     16.40 o
   0   6  11     1155.95     1414.42     29.31 o
   1   6  11     3827.39     3993.83     26.21 o
   2   6  11     1895.03     1930.00     13.92 o
   3   6  11      188.07      211.26      8.43 o
   4   6  11       58.42       65.80      8.32 o
   5   6  11       72.72      105.58     11.11 o
   6   6  11      211.18      245.35     11.70 o
   7   6  11      676.87      634.89     14.14 o
   8   6  11      843.97      845.54     16.27 o
   9   6  11      253.45      287.11     15.64 o
  10   6  11       48.84       67.00     17.89 o
   0   7  11      290.60      217.87      9.55 o
   1   7  11      212.00      283.64      6.01 o
   2   7  11      268.00      238.52      8.62 o
   3   7  11     1087.83     1130.27     16.17 o
   4   7  11      413.56      404.60      9.97 o
   5   7  11      131.72      147.43     10.16 o
   6   7  11      426.21      423.39     14.19 o
   7   7  11      660.28      604.08     14.67 o
   8   7  11      331.23      318.43     13.97 o
   9   7  11      155.04      164.72     17.27 o
  10   7  11       37.24       44.41     23.13 o
   0   8  11      761.36      762.22     12.33 o
   1   8  11      416.54      352.39      9.84 o
   2   8  11      135.66      111.77      8.40 o
   3   8  11      189.39      163.38      8.96 o
   4   8  11      336.69      388.29      8.90 o
   5   8  11     1886.53     1692.58     16.11 o
   6   8  11      490.17      483.28     14.95 o
   7   8  11      167.82      154.08     14.82 o
   8   8  11      903.88      792.29     19.20 o
   9   8  11      758.88      741.39     21.83 o
   0   9  11       20.04       21.01      9.13 o
   1   9  11       67.30       48.50      4.65 o
   2   9  11      376.11      448.95     10.29 o
   3   9  11     1393.10     1283.98     14.39 o
   4   9  11     1410.57     1477.48     13.93 o
   5   9  11      171.16      143.36     12.81 o
   6   9  11      457.67      446.98     14.84 o
   7   9  11      248.31      241.77     15.23 o
   8   9  11      200.52      198.35     16.43 o
   9   9  11       85.15      104.55     20.59 o
   0  10  11       94.73      122.15     10.29 o
   1  10  11      786.02      799.71     10.50 o
   2  10  11       40.04       47.66      8.85 o
   3  10  11      272.71      283.22     10.25 o
   4  10  11      233.97      243.85     11.42 o
   5  10  11      303.62      292.65     13.84 o
   6  10  11      112.42      102.39     13.17 o
   7  10  11      254.18      241.51     15.54 o
   8  10  11       68.58       71.21     18.66 o
   9  10  11       16.59       12.36     22.47 o
   0  11  11      267.35      226.14     11.24 o
   1  11  11      204.43      206.54      9.34 o
   2  11  11      256.60      275.10     10.25 o
   3  11  11     2279.38     2188.67     22.92 o
   4  11  11      785.60      777.01     14.27 o
   5  11  11      949.40     1024.90     16.94 o
   6  11  11       74.03       74.76     13.35 o
   7  11  11       20.38       30.95     17.69 o
   8  11  11      108.72      133.18     19.57 o
   9  11  11      169.88      257.21     24.80 o
   0  12  11      234.11      238.01     11.83 o
   1  12  11      616.24      672.35     11.68 o
   2  12  11      342.32      375.54     10.35 o
   3  12  11      582.97      568.13     14.84 o
   4  12  11     1711.38     1547.72     22.41 o
   5  12  11      709.35      647.99     15.69 o
   6  12  11      427.39      408.13     15.59 o
   7  12  11       28.91       19.32     18.58 o
   8  12  11      253.58      271.92     21.06 o
   0  13  11     1047.83      950.33     20.15 o
   1  13  11       85.86      119.92     10.12 o
   2  13  11      274.14      269.09     10.21 o
   3  13  11      500.52      533.14     14.47 o
   4  13  11      307.13      293.15     14.66 o
   5  13  11      112.03      103.04     13.15 o
   6  13  11      252.43      274.19     18.36 o
   7  13  11      152.73      171.22     19.22 o
   8  13  11       48.94       50.47     22.52 o
   0  14  11     1525.23     1549.77     26.78 o
   1  14  11      275.40      273.74     11.29 o
   2  14  11      612.68      602.91     13.84 o
   3  14  11      432.73      419.48     14.19 o
   4  14  11      278.02      259.21     14.74 o
   5  14  11       54.56       71.92     16.16 o
   6  14  11      185.31      173.13     17.78 o
   7  14  11        9.09       21.77     20.84 o
   8  14  11      155.86      192.31     24.71 o
   0  15  11     1600.67     1476.74     30.16 o
   1  15  11       46.20       37.23     11.72 o
   2  15  11      402.64      438.61     13.80 o
   3  15  11       71.07       86.41     13.02 o
   4  15  11      405.74      374.02     17.08 o
   5  15  11      207.38      177.17     17.47 o
   6  15  11       16.23       29.94     19.04 o
   7  15  11      355.48      307.13     23.23 o
   0  16  11      155.52      129.50     17.25 o
   1  16  11      345.90      331.59     16.40 o
   2  16  11      311.27      280.96     13.06 o
   3  16  11      225.39      246.03     13.69 o
   4  16  11      739.89      696.67     21.47 o
   5  16  11       16.24       16.91     18.08 o
   6  16  11      202.14      148.30     20.57 o
   7  16  11        1.79       13.83     22.12 o
   0  17  11     1331.75     1356.38     41.34 o
   1  17  11      213.17      234.42     20.02 o
   2  17  11      122.99      153.84     15.81 o
   3  17  11       22.68       44.26     16.27 o
   4  17  11      142.54      165.05     21.43 o
   5  17  11       36.86       48.44     19.51 o
   6  17  11       20.72       23.81     20.64 o
   0  18  11       28.86       58.84     25.92 o
   1  18  11      127.79      186.85     18.99 o
   2  18  11      240.80      261.66     17.00 o
   3  18  11       13.27       41.86     19.12 o
   4  18  11      111.38      122.70     22.09 o
   5  18  11      229.70      281.11     21.45 o
   0  19  11      299.99      316.09     29.36 o
   1  19  11      226.81      238.73     19.03 o
   2  19  11      314.31      390.06     21.85 o
   3  19  11      210.79      283.85     27.64 o
   4  19  11       52.30       40.60     29.10 o
   5  19  11       66.55       76.12     20.68 o
   0  20  11      990.17      952.24     35.49 o
   1  20  11       39.64       41.13     19.03 o
   2  20  11      189.30      202.09     25.73 o
   3  20  11       32.19       69.63     27.57 o
   4  20  11      180.15      183.82     29.69 o
   0  21  11        0.02       20.05     27.66 o
   1  21  11       66.16       75.10     19.79 o
   2  21  11      583.06      632.67     29.27 o
   0   0  12     6717.73     7593.09     65.35 o
   1   0  12       27.40       30.17      8.90 o
   2   0  12      221.83      318.03     18.96 o
   3   0  12        0.78       37.27     11.13 o
   4   0  12     1349.88     1359.69     19.73 o
   5   0  12      333.21      290.70     13.03 o
   6   0  12       73.40       44.42     11.07 o
   7   0  12        9.68       14.29     15.89 o
   8   0  12       98.24       83.24     18.52 o
   9   0  12      241.04      253.30     21.70 o
  10   0  12       10.96        7.63     21.47 o
   0   1  12    20887.35    25836.26    427.26 o
   1   1  12     1624.94     1760.03     23.37 o
   2   1  12     6382.70     7056.76     62.42 o
   3   1  12      141.23      148.76      8.58 o
   4   1  12      468.58      427.85      9.07 o
   5   1  12      321.52      257.30      8.93 o
   6   1  12      831.37      781.34     13.10 o
   7   1  12       52.06       46.29     11.16 o
   8   1  12      403.43      437.56     13.94 o
   9   1  12        7.05       21.92     14.20 o
  10   1  12      142.43      137.96     16.26 o
   0   2  12     1080.42     1301.98     31.85 o
   1   2  12    10173.19    12184.36     87.21 o
   2   2  12      210.48      174.83      7.73 o
   3   2  12       64.18       66.61      7.66 o
   4   2  12      280.55      299.94     11.10 o
   5   2  12      174.40      164.43      8.95 o
   6   2  12       19.43       30.53     10.49 o
   7   2  12      454.65      457.44     12.08 o
   8   2  12      252.81      290.89     13.43 o
   9   2  12      228.83      235.31     14.68 o
  10   2  12      222.61      248.95     16.59 o
   0   3  12     2142.14     2822.98    138.97 o
   1   3  12     1670.84     1876.03     29.65 o
   2   3  12     2800.07     2489.36     17.79 o
   3   3  12      395.12      370.01      9.69 o
   4   3  12       97.73       85.85      8.77 o
   5   3  12       25.31       24.28      8.95 o
   6   3  12     1094.19     1040.15     15.15 o
   7   3  12     1251.06     1114.15     14.71 o
   8   3  12      443.10      436.11     14.35 o
   9   3  12      239.39      253.21     15.68 o
  10   3  12      136.78      142.39     16.58 o
   0   4  12       17.46       57.49     11.15 o
   1   4  12     2557.55     3224.64     26.38 o
   2   4  12      578.06      612.33      9.87 o
   3   4  12      259.30      325.82      9.55 o
   4   4  12      419.50      488.69     12.37 o
   5   4  12     1201.47     1062.19     15.55 o
   6   4  12     1467.05     1406.50     18.26 o
   7   4  12      184.40      172.10     12.78 o
   8   4  12      143.30      159.40     14.23 o
   9   4  12      642.17      703.46     17.84 o
  10   4  12      213.76      230.97     17.15 o
   0   5  12     9847.61    11493.78     38.86 o
   1   5  12        7.25       14.02      6.49 o
   2   5  12      368.17      340.55      9.18 o
   3   5  12      619.20      667.58      9.66 o
   4   5  12      263.95      244.25     10.19 o
   5   5  12       84.00       77.82     10.69 o
   6   5  12      526.42      567.59     14.34 o
   7   5  12       46.16       42.83     12.27 o
   8   5  12      370.17      338.36     14.55 o
   9   5  12      290.81      317.45     16.18 o
  10   5  12      366.98      338.64     19.77 o
   0   6  12     1581.51     2127.96     25.94 o
   1   6  12     3105.38     3536.82     34.32 o
   2   6  12      825.14      805.50     13.20 o
   3   6  12      587.37      528.69     10.22 o
   4   6  12       15.25       13.85      9.21 o
   5   6  12      863.38      825.05     12.94 o
   6   6  12      780.12      670.03     15.09 o
   7   6  12      447.31      370.54     16.00 o
   8   6  12      348.68      319.70     15.05 o
   9   6  12      270.74      263.64     17.91 o
  10   6  12       70.85       83.48     18.52 o
   0   7  12     2590.33     3017.84     49.18 o
   1   7  12      233.94      231.19      6.00 o
   2   7  12      319.23      229.04     15.24 o
   3   7  12       46.84       21.17      8.36 o
   4   7  12      445.48      496.55     10.74 o
   5   7  12      784.62      717.97     12.78 o
   6   7  12     1034.65      926.72     14.45 o
   7   7  12        9.18        3.52     14.21 o
   8   7  12       58.83       60.58     15.75 o
   9   7  12      245.98      281.72     19.65 o
   0   8  12      237.85      279.53     10.13 o
   1   8  12     1231.40     1185.99     10.96 o
   2   8  12      314.50      293.42      9.54 o
   3   8  12       80.87       63.31      8.93 o
   4   8  12       13.76       12.58      7.60 o
   5   8  12      470.30      525.18     13.43 o
   6   8  12      112.82       95.62     13.20 o
   7   8  12      332.87      285.92     15.48 o
   8   8  12      270.00      297.78     17.04 o
   9   8  12       93.64      124.53     21.83 o
   0   9  12        6.42       26.91      9.26 o
   1   9  12      833.31      770.95     23.12 o
   2   9  12      426.47      456.85     10.64 o
   3   9  12       42.92       49.90      9.18 o
   4   9  12       77.24       95.89      8.93 o
   5   9  12        2.12        5.13     13.10 o
   6   9  12       90.57      107.47     13.52 o
   7   9  12        4.14        3.48     14.79 o
   8   9  12      124.38       98.46     16.12 o
   9   9  12       68.47       87.94     22.70 o
   0  10  12        2.04       -2.39      9.83 o
   1  10  12      329.78      370.52      9.14 o
   2  10  12      104.24      118.73      8.60 o
   3  10  12     2474.18     2489.79     23.18 o
   4  10  12      936.10      870.52     12.37 o
   5  10  12     2866.28     2766.71     22.58 o
   6  10  12       43.22       47.81     13.38 o
   7  10  12       23.75       26.68     14.50 o
   8  10  12      137.51      138.64     19.54 o
   9  10  12      186.73      185.19     21.87 o
   0  11  12        7.52        8.53     10.15 o
   1  11  12       50.80       52.16      8.28 o
   2  11  12      223.42      215.68      9.52 o
   3  11  12      739.99      770.73     14.94 o
   4  11  12      283.07      300.35     13.54 o
   5  11  12       99.92       97.47     13.53 o
   6  11  12       82.41       86.90     13.82 o
   7  11  12      130.15      175.26     18.43 o
   8  11  12      111.15      109.73     20.19 o
   9  11  12       35.57       50.71     23.88 o
   0  12  12       13.32       20.88     10.72 o
   1  12  12      565.22      610.36     11.14 o
   2  12  12      683.52      620.39     11.54 o
   3  12  12     1149.86     1008.12     17.28 o
   4  12  12      352.83      355.59     15.37 o
   5  12  12      203.18      206.61     13.79 o
   6  12  12      552.83      447.85     15.88 o
   7  12  12       88.78       59.78     17.72 o
   8  12  12       94.56      108.68     20.57 o
   0  13  12     1261.84     1299.07     24.91 o
   1  13  12      185.40      249.27     10.79 o
   2  13  12      272.99      265.79     10.62 o
   3  13  12      297.11      283.94     14.44 o
   4  13  12       82.71      105.45     14.21 o
   5  13  12       71.31       52.15     13.39 o
   6  13  12       65.17       84.03     17.44 o
   7  13  12       58.72       68.79     18.04 o
   8  13  12      125.82      140.74     23.42 o
   0  14  12      301.46      293.57     17.61 o
   1  14  12      367.94      331.51     11.67 o
   2  14  12      108.20       94.24     11.73 o
   3  14  12      302.42      334.68     14.28 o
   4  14  12      379.66      314.53     15.41 o
   5  14  12      457.79      410.54     18.36 o
   6  14  12       77.31       81.50     17.61 o
   7  14  12      183.39      226.02     19.95 o
   0  15  12       11.88       33.76     16.27 o
   1  15  12     1223.74     1287.00     21.28 o
   2  15  12      115.73       97.93     12.19 o
   3  15  12      124.68      103.37     13.57 o
   4  15  12       37.91       31.89     14.53 o
   5  15  12       35.98       30.05     16.65 o
   6  15  12       76.57       84.54     18.09 o
   7  15  12       42.69       43.78     21.36 o
   0  16  12      146.28      119.62     17.18 o
   1  16  12      161.69      181.64     15.59 o
   2  16  12      323.86      320.47     15.25 o
   3  16  12       17.37       35.52     12.44 o
   4  16  12      238.01      243.30     19.09 o
   5  16  12       29.96       40.65     17.04 o
   6  16  12      158.56      142.38     20.68 o
   0  17  12     1232.55     1390.92     34.64 o
   1  17  12      755.66      805.38     19.83 o
   2  17  12       33.82       40.63     13.74 o
   3  17  12      278.88      289.21     15.84 o
   4  17  12      296.62      308.24     22.91 o
   5  17  12      133.82      133.03     20.31 o
   6  17  12      119.71      118.85     21.29 o
   0  18  12       53.79       31.23     25.81 o
   1  18  12      424.71      498.21     20.79 o
   2  18  12      143.41      155.30     16.65 o
   3  18  12       60.43       59.95     24.88 o
   4  18  12      289.07      316.13     23.38 o
   5  18  12      119.79      132.89     20.70 o
   0  19  12      250.17      265.13     28.82 o
   1  19  12       98.17      133.07     16.47 o
   2  19  12      133.74      148.71     23.48 o
   3  19  12     1081.09     1150.12     34.47 o
   4  19  12       52.13       49.17     27.52 o
   0  20  12      537.13      550.25     32.31 o
   1  20  12      189.61      221.88     22.47 o
   2  20  12      642.90      721.22     28.72 o
   3  20  12      122.29      174.51     28.30 o
   0  21  12      152.78      158.46     35.41 o
   1  21  12        6.79       26.03     23.58 o
   1   0  13       58.33       43.04      9.10 o
   2   0  13     2864.16     3307.07     33.00 o
   3   0  13      913.92      855.13     16.03 o
   4   0  13      536.66      532.82     15.99 o
   5   0  13      236.32      270.45     10.06 o
   6   0  13       12.69        8.56     10.24 o
   7   0  13       88.27       76.13     19.51 o
   8   0  13        3.58       22.74     18.09 o
   9   0  13      117.73      112.62     20.71 o
  10   0  13       48.86       53.34     21.47 o
   0   1  13     9172.99    11485.39     51.72 o
   1   1  13       93.94      129.27     11.15 o
   2   1  13       72.72       55.25      6.64 o
   3   1  13      491.98      584.14     10.12 o
   4   1  13      363.22      392.44     10.77 o
   5   1  13      244.67      258.25      9.50 o
   6   1  13      333.12      307.02     11.33 o
   7   1  13       95.24       84.91     13.81 o
   8   1  13      377.87      354.68     14.22 o
   9   1  13       15.70       40.96     14.27 o
  10   1  13        3.97       17.03     15.58 o
   0   2  13     1127.91     1245.24     35.15 o
   1   2  13     8370.02    10047.23     61.81 o
   2   2  13      107.23      119.85      9.46 o
   3   2  13      355.81      321.73      9.81 o
   4   2  13       13.84       18.14      8.67 o
   5   2  13      617.23      601.91     10.87 o
   6   2  13      354.54      318.48     11.83 o
   7   2  13      192.78      172.08     12.82 o
   8   2  13      582.74      565.24     15.87 o
   9   2  13      337.80      332.19     15.44 o
  10   2  13      291.65      250.86     16.75 o
   0   3  13     1032.77     1044.09     22.72 o
   1   3  13     3737.28     4317.19     47.01 o
   2   3  13      292.88      279.00      9.46 o
   3   3  13       12.12       11.14      8.34 o
   4   3  13      618.37      651.29     11.41 o
   5   3  13       99.29      116.31      9.55 o
   6   3  13       40.83       73.17     11.36 o
   7   3  13       23.27       39.82     12.58 o
   8   3  13      154.15      164.69     14.23 o
   9   3  13      259.83      237.53     15.64 o
  10   3  13       23.83       59.88     16.43 o
   0   4  13     5617.43     6818.65     76.24 o
   1   4  13      586.19      807.26     10.36 o
   2   4  13      993.72     1049.87     16.58 o
   3   4  13      498.63      460.02     10.42 o
   4   4  13      760.70      699.00     13.63 o
   5   4  13     1269.53     1133.66     14.87 o
   6   4  13       10.65       12.31     11.96 o
   7   4  13      357.91      356.16     15.43 o
   8   4  13       71.83       86.17     16.82 o
   9   4  13      359.08      425.76     19.72 o
  10   4  13      184.88      225.43     18.10 o
   0   5  13      208.26      175.88      6.87 o
   1   5  13      611.83      692.50      8.89 o
   2   5  13      795.38      793.19     11.14 o
   3   5  13      818.46      883.72     12.13 o
   4   5  13      221.65      193.26     10.17 o
   5   5  13      423.31      391.73     12.51 o
   6   5  13      208.59      198.79     13.01 o
   7   5  13      348.20      279.35     15.50 o
   8   5  13      239.08      271.03     17.80 o
   9   5  13      114.78      112.05     16.26 o
  10   5  13       53.48       82.32     19.94 o
   0   6  13      714.91      934.85     10.96 o
   1   6  13        4.16       12.66      6.52 o
   2   6  13      738.14      775.95     21.10 o
   3   6  13     3879.05     4031.94     30.79 o
   4   6  13      681.78      737.88     12.69 o
   5   6  13      432.20      478.62     12.32 o
   6   6  13      182.66      179.95     13.08 o
   7   6  13      930.83      826.16     18.19 o
   8   6  13       18.53       27.29     15.80 o
   9   6  13        0.47        4.23     18.01 o
   0   7  13      150.18      152.72      9.06 o
   1   7  13     1141.90     1291.58      9.17 o
   2   7  13      309.63      254.54      6.80 o
   3   7  13      306.46      336.82     10.30 o
   4   7  13      769.14      700.30     12.87 o
   5   7  13      591.37      588.00     12.67 o
   6   7  13       63.55       69.73     11.23 o
   7   7  13      147.83      165.21     15.37 o
   8   7  13      110.07      119.90     16.46 o
   9   7  13      102.65      105.73     18.88 o
   0   8  13      112.24       98.68      9.37 o
   1   8  13      567.41      578.31      9.11 o
   2   8  13      460.79      444.24      8.86 o
   3   8  13      249.59      298.67     10.39 o
   4   8  13      151.21      149.38     10.75 o
   5   8  13      185.45      204.24     11.29 o
   6   8  13      315.47      324.38     14.28 o
   7   8  13       20.67       24.56     14.95 o
   8   8  13      323.35      305.36     17.57 o
   9   8  13        5.18       36.00     19.41 o
   0   9  13      605.90      635.06     15.08 o
   1   9  13      343.36      342.43      6.93 o
   2   9  13       66.32       59.59      8.06 o
   3   9  13       77.82      123.00      9.80 o
   4   9  13      565.25      583.72     12.20 o
   5   9  13      263.65      231.57     13.60 o
   6   9  13      260.82      265.84     14.34 o
   7   9  13      146.77      121.90     15.40 o
   8   9  13      136.22      122.98     16.69 o
   9   9  13      294.55      306.46     23.73 o
   0  10  13        0.04        2.75     10.10 o
   1  10  13       24.94       31.33      5.26 o
   2  10  13      947.58     1015.51     13.00 o
   3  10  13     1101.86     1110.54     26.62 o
   4  10  13      884.67      821.94     13.41 o
   5  10  13     1638.29     1733.27     19.82 o
   6  10  13      321.59      287.16     14.76 o
   7  10  13       22.82       23.45     14.44 o
   8  10  13      151.43      133.37     20.21 o
   9  10  13      276.92      292.38     24.10 o
   0  11  13      157.39      173.77     11.57 o
   1  11  13      149.91      157.51      8.99 o
   2  11  13      390.42      366.85     10.42 o
   3  11  13     1021.29      951.32     23.00 o
   4  11  13      514.44      544.67     15.00 o
   5  11  13      567.00      576.98     15.99 o
   6  11  13       57.72       57.45     13.89 o
   7  11  13      124.95      147.80     18.02 o
   8  11  13       15.96       18.64     20.69 o
   0  12  13      231.22      205.51     12.35 o
   1  12  13      363.21      407.88     10.68 o
   2  12  13     1247.16     1150.94     14.77 o
   3  12  13       12.41       30.02     13.13 o
   4  12  13      188.89      218.35     14.75 o
   5  12  13      168.64      157.34     14.14 o
   6  12  13      231.96      182.15     14.98 o
   7  12  13       68.19       87.88     18.24 o
   8  12  13       36.45       29.84     20.51 o
   0  13  13       90.12       98.50     17.14 o
   1  13  13      278.41      285.16     10.54 o
   2  13  13      133.71      135.89     10.37 o
   3  13  13      198.75      225.76     14.21 o
   4  13  13       51.90       51.31     14.03 o
   5  13  13      133.55      106.19     14.28 o
   6  13  13      199.45      182.59     17.91 o
   7  13  13        5.82        4.27     17.99 o
   8  13  13       50.79       66.11     21.66 o
   0  14  13     1746.58     1712.51     24.91 o
   1  14  13      121.24      132.26     11.35 o
   2  14  13      547.10      574.84     14.07 o
   3  14  13      141.15      152.86     12.68 o
   4  14  13      373.64      402.20     16.43 o
   5  14  13      244.14      228.82     17.82 o
   6  14  13       86.39       80.84     17.67 o
   7  14  13      235.92      260.05     20.60 o
   0  15  13      259.77      265.84     18.32 o
   1  15  13       45.43       56.95     11.29 o
   2  15  13       61.39       65.60     12.18 o
   3  15  13      171.58      196.69     12.90 o
   4  15  13      436.27      463.07     17.11 o
   5  15  13       73.99       58.67     17.04 o
   6  15  13      228.93      219.93     19.41 o
   7  15  13        1.27       12.06     19.60 o
   0  16  13     1627.08     1637.79     39.18 o
   1  16  13       83.82       70.34     13.56 o
   2  16  13      378.89      381.89     15.68 o
   3  16  13      173.31      178.53     14.76 o
   4  16  13       28.18       51.11     18.23 o
   5  16  13       31.69       24.89     17.39 o
   6  16  13       25.36       24.03     18.99 o
   0  17  13       47.74       75.31     24.16 o
   1  17  13       32.80       47.30     14.08 o
   2  17  13      580.76      589.56     19.82 o
   3  17  13      292.88      287.56     21.85 o
   4  17  13       78.31      103.70     18.94 o
   5  17  13       72.07       56.40     17.67 o
   6  17  13      178.58      182.82     22.58 o
   0  18  13        2.64        0.13     25.58 o
   1  18  13     1134.66     1071.52     23.72 o
   2  18  13       49.40       60.14     16.44 o
   3  18  13       84.71       64.31     25.31 o
   4  18  13      114.33      134.31     26.84 o
   5  18  13       21.59       50.46     20.54 o
   0  19  13      210.95      219.07     42.15 o
   1  19  13       28.14       35.30     18.46 o
   2  19  13       95.08      116.99     23.61 o
   3  19  13      134.76      143.59     27.15 o
   4  19  13       69.59       73.00     27.05 o
   0  20  13      221.31      175.63     43.19 o
   1  20  13       39.46       68.57     25.40 o
   2  20  13       17.81       48.53     24.21 o
   3  20  13      169.92      203.04     28.65 o
   0  21  13        0.00       -2.08     44.02 o
   0   0  14     1851.17     2369.63     43.81 o
   1   0  14       58.10       64.11      9.53 o
   2   0  14     1419.53     1450.53     14.98 o
   3   0  14       19.32       14.29     11.27 o
   4   0  14      134.29       93.98     13.22 o
   5   0  14        5.26        3.88      8.72 o
   6   0  14        5.66        1.62     10.26 o
   7   0  14      161.58      159.66     20.75 o
   8   0  14      471.62      502.93     24.85 o
   9   0  14      180.25      195.09     25.53 o
  10   0  14        0.82       16.15     26.96 o
   0   1  14       52.95       40.90     15.48 o
   1   1  14     4226.19     5818.73     49.82 o
   2   1  14      345.75      425.14      7.93 o
   3   1  14      608.83      528.06     10.06 o
   4   1  14      172.20      163.50      9.70 o
   5   1  14      135.83      122.43      6.56 o
   6   1  14      246.19      237.13     11.51 o
   7   1  14      448.50      396.39     15.61 o
   8   1  14      259.48      263.32     16.66 o
   9   1  14      122.13      115.51     17.49 o
  10   1  14       71.57       85.73     19.16 o
   0   2  14        9.63        8.39     15.04 o
   1   2  14      774.28      911.69     15.16 o
   2   2  14      154.39      247.14     10.36 o
   3   2  14      439.22      490.55      9.43 o
   4   2  14      302.59      314.38     10.21 o
   5   2  14      391.58      382.31     10.53 o
   6   2  14      142.16      139.03     11.68 o
   7   2  14      172.65      128.91     14.00 o
   8   2  14       64.83       88.98     15.25 o
   9   2  14      372.41      420.26     19.76 o
  10   2  14       89.53      133.56     19.55 o
   0   3  14       11.07       10.48     14.92 o
   1   3  14     8402.47    10244.33    115.53 o
   2   3  14      181.15      165.38     10.04 o
   3   3  14      713.52      664.15     11.29 o
   4   3  14       44.02       44.38      8.91 o
   5   3  14      674.24      525.68     11.36 o
   6   3  14      256.94      226.38     11.36 o
   7   3  14      923.79      792.65     15.86 o
   8   3  14       70.81       78.10     15.31 o
   9   3  14       25.62       54.22     18.22 o
  10   3  14      160.60      163.03     22.07 o
   0   4  14      466.45      499.18     14.61 o
   1   4  14      720.30      759.16     12.80 o
   2   4  14      718.80      739.10     12.94 o
   3   4  14      601.65      454.62     10.63 o
   4   4  14       95.10       76.24     10.03 o
   5   4  14      159.17      142.31     11.26 o
   6   4  14      258.06      216.05     12.86 o
   7   4  14       22.08       28.53     13.97 o
   8   4  14        0.37        3.13     16.78 o
   9   4  14      397.04      371.33     20.27 o
  10   4  14       70.86       91.77     20.16 o
   0   5  14      536.92      731.97     15.54 o
   1   5  14      545.81      591.89      8.94 o
   2   5  14     2817.16     2708.71     18.76 o
   3   5  14      981.81      976.95     13.00 o
   4   5  14     1325.49     1179.69     19.03 o
   5   5  14      300.13      286.22     11.23 o
   6   5  14      341.74      314.31     13.75 o
   7   5  14      496.61      528.91     16.86 o
   8   5  14     1203.51     1035.58     22.09 o
   9   5  14      378.34      388.96     20.35 o
   0   6  14      907.33      829.94     11.87 o
   1   6  14      157.85      236.66      8.07 o
   2   6  14     1117.84     1124.34     13.63 o
   3   6  14      811.28      956.11     16.19 o
   4   6  14       56.03       80.42     10.41 o
   5   6  14     1808.77     1754.45     24.23 o
   6   6  14      903.57      745.56     15.80 o
   7   6  14      304.17      262.81     15.62 o
   8   6  14       72.07      100.84     17.44 o
   9   6  14       33.07       37.77     18.46 o
   0   7  14      124.00      135.45      8.27 o
   1   7  14      187.77      212.65      7.85 o
   2   7  14      103.19       90.28      5.21 o
   3   7  14      178.54      144.10      9.76 o
   4   7  14      712.44      691.80     15.07 o
   5   7  14     1328.11     1297.55     15.51 o
   6   7  14      323.41      373.74     12.95 o
   7   7  14      462.29      428.94     16.89 o
   8   7  14      378.05      373.90     17.96 o
   9   7  14       58.55       83.54     18.85 o
   0   8  14       40.77       32.94      8.91 o
   1   8  14      428.11      417.76      7.10 o
   2   8  14       25.26       49.18      4.81 o
   3   8  14       47.33       55.33      9.65 o
   4   8  14     1917.76     1974.41     33.79 o
   5   8  14      303.73      335.93     12.19 o
   6   8  14      246.09      258.38     14.44 o
   7   8  14       98.06      109.50     14.77 o
   8   8  14      185.31      170.43     17.10 o
   9   8  14      299.71      307.23     20.39 o
   0   9  14       81.15       69.15     10.22 o
   1   9  14      193.61      189.16      6.73 o
   2   9  14      255.10      229.86      8.72 o
   3   9  14      312.43      262.40     11.27 o
   4   9  14      604.07      580.71     14.44 o
   5   9  14       36.16       36.85     13.00 o
   6   9  14       21.72       24.96     13.48 o
   7   9  14      444.25      392.94     16.34 o
   8   9  14       42.04       57.90     17.10 o
   9   9  14       17.09       37.14     22.38 o
   0  10  14      768.28      800.65     16.25 o
   1  10  14      216.42      256.23      6.96 o
   2  10  14      208.57      187.40      9.33 o
   3  10  14      665.76      672.17     16.81 o
   4  10  14      269.12      364.18     12.70 o
   5  10  14     1253.24     1246.13     18.53 o
   6  10  14       89.14       75.79     13.76 o
   7  10  14      189.33      168.64     15.47 o
   8  10  14        2.86       13.94     20.27 o
   0  11  14      706.95      701.20     14.68 o
   1  11  14       51.16       63.37      8.83 o
   2  11  14      629.68      681.05     12.61 o
   3  11  14      503.44      488.71     13.05 o
   4  11  14      580.05      590.75     16.59 o
   5  11  14      183.91      202.92     14.33 o
   6  11  14       21.62        6.45     14.05 o
   7  11  14        9.36       11.26     14.84 o
   8  11  14       95.21      109.64     20.82 o
   0  12  14     1495.24     1453.69     26.39 o
   1  12  14      306.02      260.69     10.34 o
   2  12  14      105.84      101.48     10.10 o
   3  12  14       14.27       10.32     13.39 o
   4  12  14     1099.44     1162.59     20.14 o
   5  12  14      309.29      276.41     14.86 o
   6  12  14       75.53       66.56     14.80 o
   7  12  14       44.57       39.06     18.03 o
   8  12  14       30.13       61.09     21.11 o
   0  13  14      645.88      647.03     21.18 o
   1  13  14       99.05       89.75      9.95 o
   2  13  14      351.94      392.26     11.58 o
   3  13  14      175.04      179.67     14.52 o
   4  13  14      507.65      416.44     16.27 o
   5  13  14      190.90      193.25     14.88 o
   6  13  14        7.32       16.55     17.70 o
   7  13  14        5.18       21.17     19.28 o
   0  14  14      463.92      587.37     19.79 o
   1  14  14      631.01      654.50     13.93 o
   2  14  14       19.21       29.49     11.81 o
   3  14  14      259.74      245.10     15.11 o
   4  14  14      292.27      287.53     16.35 o
   5  14  14      142.20      141.21     15.24 o
   6  14  14       18.87       29.68     17.62 o
   7  14  14       22.69       16.80     19.53 o
   0  15  14      219.98      212.28     18.13 o
   1  15  14      284.35      316.52     12.67 o
   2  15  14      107.98      116.44     15.74 o
   3  15  14      655.58      632.52     17.54 o
   4  15  14       74.72       89.08     15.54 o
   5  15  14       59.11       61.62     17.12 o
   6  15  14       32.73       50.38     18.95 o
   7  15  14       61.87       61.18     19.67 o
   0  16  14       43.50       30.77     17.31 o
   1  16  14      914.95      814.00     19.81 o
   2  16  14      112.58      104.33     16.65 o
   3  16  14      618.50      615.73     17.86 o
   4  16  14       56.08       54.32     18.10 o
   5  16  14      102.91      101.37     18.09 o
   6  16  14       96.08       87.67     19.46 o
   0  17  14       24.71       30.65     23.73 o
   1  17  14       89.99       76.30     16.12 o
   2  17  14      793.00      757.13     21.05 o
   3  17  14       75.41       93.45     17.16 o
   4  17  14        4.58       18.22     18.41 o
   5  17  14       33.90       57.37     18.73 o
   0  18  14      249.38      216.29     40.03 o
   1  18  14      128.47      150.67     16.51 o
   2  18  14      441.71      490.92     18.94 o
   3  18  14      139.78      139.21     21.45 o
   4  18  14       81.38      115.76     23.00 o
   5  18  14      204.11      250.45     22.58 o
   0  19  14       38.21       47.72     41.42 o
   1  19  14       85.33      127.39     22.84 o
   2  19  14       51.39       93.29     23.65 o
   3  19  14       92.83       85.08     26.44 o
   4  19  14       17.66       44.33     27.84 o
   0  20  14      146.14      166.00     43.24 o
   1  20  14      188.00      183.98     24.29 o
   2  20  14       21.07       28.35     35.35 o
   1   0  15     1701.36     1398.25     25.99 o
   2   0  15     3251.44     4036.10     34.86 o
   3   0  15     1229.75     1080.59     17.15 o
   4   0  15      555.60      482.26     16.19 o
   5   0  15      192.24      210.83     10.57 o
   6   0  15        0.16       -3.21     18.84 o
   7   0  15      599.60      554.52     23.43 o
   8   0  15      308.04      321.59     24.30 o
   9   0  15      340.07      266.28     25.91 o
  10   0  15      192.64      108.02     26.68 o
   0   1  15      594.16      613.98     21.85 o
   1   1  15     3040.04     3619.16     53.18 o
   2   1  15      859.63      898.39     14.90 o
   3   1  15      802.51      792.48     11.25 o
   4   1  15      169.25      153.83      9.98 o
   5   1  15       60.86       52.79      5.86 o
   6   1  15      123.90      119.99     11.59 o
   7   1  15      137.93      117.68     14.39 o
   8   1  15      208.86      234.64     16.46 o
   9   1  15        9.12       27.31     17.78 o
  10   1  15       42.54       50.56     19.84 o
   0   2  15       76.76       57.78     15.53 o
   1   2  15      584.23      621.08     11.27 o
   2   2  15      365.98      426.84     11.53 o
   3   2  15      374.08      282.10      8.66 o
   4   2  15       47.92       40.80      9.74 o
   5   2  15        4.58       13.88      9.59 o
   6   2  15      852.64      790.25     14.52 o
   7   2  15       32.01       33.14     14.43 o
   8   2  15       39.89       70.22     16.17 o
   9   2  15      483.00      498.72     20.18 o
  10   2  15       86.25       99.17     19.37 o
   0   3  15       51.41       94.67     16.16 o
   1   3  15     3852.79     4414.28     39.10 o
   2   3  15      110.95      107.96     10.33 o
   3   3  15       62.86       57.27      9.18 o
   4   3  15      564.99      570.54     11.53 o
   5   3  15       66.34       61.71      9.69 o
   6   3  15      682.41      638.45     13.25 o
   7   3  15       21.83       28.63     13.83 o
   8   3  15      496.34      414.87     17.20 o
   9   3  15      180.94      190.45     19.27 o
   0   4  15    11065.37    13394.92    108.33 o
   1   4  15      455.84      428.36     11.14 o
   2   4  15      188.11      189.03      9.15 o
   3   4  15      491.44      431.32     11.00 o
   4   4  15      875.15      800.48     13.69 o
   5   4  15       55.92       45.31     11.09 o
   6   4  15      376.31      352.44     13.62 o
   7   4  15      167.30      167.87     14.79 o
   8   4  15      513.80      499.90     19.82 o
   9   4  15       64.17       56.85     18.77 o
   0   5  15      674.83      715.02     15.87 o
   1   5  15      210.24      233.76      7.94 o
   2   5  15      372.51      366.61     10.16 o
   3   5  15      344.96      335.26     11.37 o
   4   5  15      525.63      505.44     12.66 o
   5   5  15      553.96      502.18     12.56 o
   6   5  15      421.31      400.46     14.08 o
   7   5  15      271.40      244.26     15.79 o
   8   5  15      235.01      309.52     18.88 o
   9   5  15       47.07       59.51     18.95 o
   0   6  15       17.34       23.87      5.61 o
   1   6  15       76.55       70.50      7.24 o
   2   6  15     1352.30     1368.28     13.81 o
   3   6  15     1806.30     1700.91     18.10 o
   4   6  15     1663.90     1432.57     17.55 o
   5   6  15      696.95      650.59     13.50 o
   6   6  15     1320.57     1253.44     21.83 o
   7   6  15       34.60       53.27     14.76 o
   8   6  15       95.30       83.19     17.37 o
   9   6  15       84.39       91.67     19.05 o
   0   7  15        2.92       25.32      7.16 o
   1   7  15     1844.87     2081.69     15.35 o
   2   7  15      473.18      524.94      9.33 o
   3   7  15      255.59      267.45     10.89 o
   4   7  15     1172.15     1149.35     23.79 o
   5   7  15      306.20      348.64     12.61 o
   6   7  15     1268.66     1106.86     16.02 o
   7   7  15      312.80      293.99     15.46 o
   8   7  15      269.54      261.94     18.53 o
   9   7  15      110.26       81.66     19.16 o
   0   8  15      423.44      361.06     10.21 o
   1   8  15      250.69      239.74      6.26 o
   2   8  15     1764.76     1504.07     25.34 o
   3   8  15       50.82       63.48     10.23 o
   4   8  15     7433.72     7048.17     38.35 o
   5   8  15     1234.38     1125.23     15.29 o
   6   8  15       57.02       62.06     13.87 o
   7   8  15      174.89      188.44     15.21 o
   8   8  15      425.60      420.91     18.71 o
   9   8  15      275.23      263.33     20.35 o
   0   9  15      632.68      564.57     14.65 o
   1   9  15      210.76      213.83      6.99 o
   2   9  15       47.57       56.72      7.62 o
   3   9  15     1134.15     1148.17     16.85 o
   4   9  15     1884.91     1824.75     19.63 o
   5   9  15      169.35      178.58     13.80 o
   6   9  15      203.65      193.57     14.48 o
   7   9  15       56.68       78.18     14.93 o
   8   9  15      245.85      246.69     18.12 o
   9   9  15       77.66       53.62     22.68 o
   0  10  15      102.39       95.51     11.60 o
   1  10  15      103.03      117.45      6.85 o
   2  10  15      191.23      215.21      9.34 o
   3  10  15      114.58      109.92     11.59 o
   4  10  15      514.81      535.80     13.78 o
   5  10  15      302.20      252.99     14.59 o
   6  10  15      138.96      133.46     14.68 o
   7  10  15      402.96      379.20     16.76 o
   8  10  15       39.63       33.26     20.37 o
   0  11  15       75.53       83.33     11.96 o
   1  11  15      257.78      253.23      9.88 o
   2  11  15      108.63      136.44      9.86 o
   3  11  15      627.02      616.42     16.00 o
   4  11  15      219.42      223.28     16.23 o
   5  11  15      200.57      174.26     14.45 o
   6  11  15      214.44      223.83     15.48 o
   7  11  15       55.29       53.11     15.59 o
   8  11  15      359.14      383.45     22.36 o
   0  12  15        7.46        9.86     16.07 o
   1  12  15      404.98      402.83     11.01 o
   2  12  15      499.93      465.02     13.64 o
   3  12  15     1825.22     1682.69     21.06 o
   4  12  15     1060.98     1110.22     23.21 o
   5  12  15      409.87      383.11     15.86 o
   6  12  15      126.06      120.90     15.36 o
   7  12  15      122.17      141.08     18.70 o
   8  12  15       85.26       80.30     21.63 o
   0  13  15       88.24       81.81     17.31 o
   1  13  15      433.92      514.80     11.98 o
   2  13  15        0.60       14.49     11.43 o
   3  13  15      233.35      231.83     15.05 o
   4  13  15      401.63      377.92     16.28 o
   5  13  15       35.94       55.96     14.58 o
   6  13  15       86.90       79.92     17.70 o
   7  13  15       91.30      108.43     19.21 o
   0  14  15     1193.41     1157.27     30.78 o
   1  14  15      503.74      503.95     15.22 o
   2  14  15        9.59       38.60     13.77 o
   3  14  15      114.32       95.75     15.55 o
   4  14  15      506.31      494.93     17.86 o
   5  14  15      273.27      236.46     15.93 o
   6  14  15       59.07       68.83     18.36 o
   7  14  15        1.16       24.64     19.32 o
   0  15  15      172.33      147.54     22.51 o
   1  15  15       60.23       80.02     15.36 o
   2  15  15      338.05      289.70     17.48 o
   3  15  15      283.09      296.10     17.09 o
   4  15  15      299.86      249.12     16.35 o
   5  15  15       35.28       36.46     17.72 o
   6  15  15      110.52      102.73     18.94 o
   0  16  15      315.76      251.27     24.46 o
   1  16  15      138.49      150.92     16.45 o
   2  16  15       34.84       51.01     16.27 o
   3  16  15       62.62       74.48     16.93 o
   4  16  15       23.90       29.93     18.33 o
   5  16  15        3.70       14.67     18.14 o
   6  16  15       30.15       57.10     19.80 o
   0  17  15      442.11      361.76     40.44 o
   1  17  15      324.40      321.33     20.83 o
   2  17  15      134.73      132.10     17.72 o
   3  17  15      146.08      158.67     17.84 o
   4  17  15        1.78       17.83     21.08 o
   5  17  15       28.95       30.82     18.75 o
   0  18  15       34.42       45.48     38.12 o
   1  18  15      110.77      127.44     18.78 o
   2  18  15       30.39       50.01     20.44 o
   3  18  15      122.33      118.49     21.84 o
   4  18  15      126.59      153.08     23.55 o
   0  19  15       12.65       21.45     41.45 o
   1  19  15      206.91      159.40     23.74 o
   2  19  15      225.08      243.25     26.15 o
   3  19  15       54.70       67.79     26.16 o
   0  20  15      365.26      314.54     45.42 o
   1  20  15      170.27      151.00     24.71 o
   2  20  15      173.23      166.65     37.11 o
   0   0  16     7838.48     9113.08     82.06 o
   1   0  16      774.07      947.53     14.59 o
   2   0  16     1138.95     1518.64     28.80 o
   3   0  16       54.36       39.88     11.59 o
   4   0  16       78.90      106.99     13.81 o
   5   0  16       41.58       34.32     10.33 o
   6   0  16      290.36      277.01     20.32 o
   7   0  16        5.87       18.85     19.34 o
   8   0  16      724.67      701.76     27.03 o
   9   0  16       28.85       46.75     24.35 o
   0   1  16       57.98       38.21     17.54 o
   1   1  16      481.89      490.06     12.51 o
   2   1  16     1494.38     1569.22     29.34 o
   3   1  16     1572.44     1331.72     12.60 o
   4   1  16       36.75       35.93      9.56 o
   5   1  16      655.61      607.87     14.03 o
   6   1  16     3318.15     2890.66     23.61 o
   7   1  16        9.71       34.13     13.88 o
   8   1  16        8.87       59.55     15.67 o
   9   1  16      383.90      364.00     19.44 o
   0   2  16     1031.41     1209.64     24.10 o
   1   2  16      704.03      889.49     12.72 o
   2   2  16      797.05      865.83     13.79 o
   3   2  16      442.43      461.77     10.01 o
   4   2  16      871.62      729.81     13.14 o
   5   2  16      545.36      501.57     11.85 o
   6   2  16     2432.83     2285.10     19.22 o
   7   2  16      266.57      202.18     15.45 o
   8   2  16       82.74       87.76     16.50 o
   9   2  16      409.08      409.31     19.90 o
   0   3  16     1755.09     2005.15     28.50 o
   1   3  16      455.96      503.73     10.90 o
   2   3  16     1687.85     2005.34     20.11 o
   3   3  16      879.90      778.57     15.02 o
   4   3  16      829.07      783.81     13.85 o
   5   3  16      133.08      139.16     10.22 o
   6   3  16      117.05      116.63     11.21 o
   7   3  16      631.64      534.90     16.29 o
   8   3  16       67.72       55.53     17.26 o
   9   3  16      157.28      196.31     21.02 o
   0   4  16     1478.14     2222.36     32.26 o
   1   4  16      279.13      317.23     10.38 o
   2   4  16      428.79      486.70     12.62 o
   3   4  16      496.94      496.59     11.77 o
   4   4  16     1512.31     1379.95     16.40 o
   5   4  16      236.84      256.26     11.54 o
   6   4  16      440.39      395.02     14.03 o
   7   4  16      153.60      137.96     16.45 o
   8   4  16      324.62      368.09     19.32 o
   9   4  16      154.14      134.39     19.20 o
   0   5  16     1219.70     1427.21     34.74 o
   1   5  16      741.98      849.35     11.70 o
   2   5  16     1518.07     1532.57     14.44 o
   3   5  16      372.53      374.63     12.02 o
   4   5  16       41.93       55.66     10.98 o
   5   5  16      125.63      126.22     11.41 o
   6   5  16      465.26      399.33     14.38 o
   7   5  16      652.94      681.13     18.20 o
   8   5  16      705.85      598.44     20.58 o
   9   5  16      212.63      221.27     20.17 o
   0   6  16     2157.11     2481.97     23.56 o
   1   6  16       87.57       89.59      7.67 o
   2   6  16      107.85      105.74      9.62 o
   3   6  16     2883.44     2678.75     18.65 o
   4   6  16     1130.11     1106.60     19.13 o
   5   6  16      787.52      779.40     14.27 o
   6   6  16      100.94       97.35     12.32 o
   7   6  16       13.87       22.69     12.64 o
   8   6  16       32.15       47.58     17.84 o
   9   6  16       52.57       46.27     19.07 o
   0   7  16       54.70       56.48      6.76 o
   1   7  16      674.79      662.01      9.92 o
   2   7  16     1182.27     1348.81     12.96 o
   3   7  16     2377.72     2182.78     17.77 o
   4   7  16     3969.50     3920.15     32.82 o
   5   7  16       44.73       48.79     11.53 o
   6   7  16     1142.30     1100.15     20.92 o
   7   7  16      150.16      148.40     15.05 o
   8   7  16      268.45      288.58     19.14 o
   9   7  16        6.87        4.97     20.95 o
   0   8  16      117.69      107.53      8.58 o
   1   8  16     1933.48     1802.66     13.49 o
   2   8  16     2788.99     2559.60     22.13 o
   3   8  16      216.33      195.57     11.53 o
   4   8  16      329.04      338.46     13.66 o
   5   8  16      219.02      280.09     12.30 o
   6   8  16      143.98      160.61     14.42 o
   7   8  16       28.43       32.88     14.91 o
   8   8  16      127.35      134.58     18.75 o
   9   8  16        6.51       22.38     20.36 o
   0   9  16       37.89       60.11      9.73 o
   1   9  16      206.22      163.93      6.57 o
   2   9  16      645.36      637.92     12.98 o
   3   9  16     1785.88     1896.58     17.98 o
   4   9  16     2311.67     2229.43     31.19 o
   5   9  16      646.66      629.82     16.10 o
   6   9  16       46.20       31.35     14.03 o
   7   9  16       42.10       38.94     14.95 o
   8   9  16      199.94      153.13     18.03 o
   0  10  16     1930.81     2104.12     34.26 o
   1  10  16       11.12       21.57     10.10 o
   2  10  16        4.90       13.76     10.74 o
   3  10  16     1511.56     1409.29     21.61 o
   4  10  16      374.98      396.32     13.41 o
   5  10  16      789.88      717.78     17.00 o
   6  10  16       22.69       21.26     14.39 o
   7  10  16       36.88       67.23     15.59 o
   8  10  16       16.96       29.81     20.19 o
   0  11  16       15.94        8.21     11.88 o
   1  11  16      183.98      181.04     11.46 o
   2  11  16      964.14      824.81     18.35 o
   3  11  16      334.74      370.95     13.42 o
   4  11  16      498.59      429.46     17.81 o
   5  11  16       20.24       25.43     13.72 o
   6  11  16      310.65      287.86     16.31 o
   7  11  16       60.58       65.83     15.75 o
   8  11  16       77.08       50.75     20.84 o
   0  12  16      453.43      506.55     21.04 o
   1  12  16      406.08      428.39     12.98 o
   2  12  16      860.14      782.95     15.17 o
   3  12  16        2.79       21.19     14.89 o
   4  12  16      576.63      579.11     18.91 o
   5  12  16       43.62       78.82     14.64 o
   6  12  16      114.45      134.05     15.91 o
   7  12  16      129.34      137.08     19.05 o
   0  13  16      107.02       85.68     21.89 o
   1  13  16      605.60      567.83     15.63 o
   2  13  16        7.09       14.42     12.28 o
   3  13  16       31.61       44.24     15.05 o
   4  13  16      342.63      331.93     16.56 o
   5  13  16      251.40      274.20     16.21 o
   6  13  16       60.05       59.44     18.07 o
   7  13  16       63.95       62.28     19.41 o
   0  14  16      617.57      545.85     26.49 o
   1  14  16      600.09      577.91     15.87 o
   2  14  16      998.65     1005.88     26.68 o
   3  14  16      286.84      295.97     17.11 o
   4  14  16      167.26      129.43     15.95 o
   5  14  16      148.25      122.73     15.66 o
   6  14  16       58.94       67.25     18.74 o
   7  14  16      112.83      115.44     20.49 o
   0  15  16      514.37      503.11     26.37 o
   1  15  16      114.25       91.15     18.43 o
   2  15  16      215.39      204.19     17.56 o
   3  15  16       33.62       44.32     15.75 o
   4  15  16       26.05       59.55     15.90 o
   5  15  16       33.06       41.80     18.03 o
   6  15  16        6.73       29.21     19.25 o
   0  16  16      503.73      574.69     27.23 o
   1  16  16      139.48      119.09     19.50 o
   2  16  16      171.08      195.08     19.87 o
   3  16  16       15.35       22.81     17.91 o
   4  16  16       69.44       59.73     18.74 o
   5  16  16      116.23      139.42     19.23 o
   0  17  16        0.61       36.03     37.56 o
   1  17  16       34.13       61.92     19.58 o
   2  17  16      222.23      274.44     21.58 o
   3  17  16      120.92      138.88     17.85 o
   4  17  16       91.65       78.42     22.10 o
   5  17  16        0.79       29.74     20.60 o
   0  18  16      260.98      186.12     39.55 o
   1  18  16       61.97       90.63     22.56 o
   2  18  16      340.92      316.12     24.13 o
   3  18  16       35.19       34.72     25.76 o
   4  18  16       68.19       53.46     23.71 o
   0  19  16       10.20       34.45     40.94 o
   1  19  16      137.27      149.24     23.51 o
   2  19  16       64.52       94.74     27.00 o
   3  19  16      106.87       93.70     27.38 o
   0  20  16        2.61       17.35     43.24 o
   1   0  17       57.02       50.18      9.89 o
   2   0  17     1179.77     1168.91     21.44 o
   3   0  17        9.48       11.47     11.40 o
   4   0  17       16.44       12.64     13.47 o
   5   0  17      708.87      586.50     13.64 o
   6   0  17      136.90       88.32     18.85 o
   7   0  17       26.32       29.19     20.11 o
   8   0  17      302.76      355.42     24.72 o
   9   0  17        3.86       13.61     24.15 o
   0   1  17       32.80       16.61     17.70 o
   1   1  17     1102.95     1252.04     17.53 o
   2   1  17     1122.05     1113.03     20.97 o
   3   1  17      526.67      519.30     10.11 o
   4   1  17      383.01      414.41     11.68 o
   5   1  17      173.26      169.37      8.44 o
   6   1  17      116.89      130.90     13.85 o
   7   1  17        8.35       13.48     14.06 o
   8   1  17      439.10      452.20     18.61 o
   9   1  17       28.42       34.68     17.55 o
   0   2  17      989.94     1079.23     23.83 o
   1   2  17     1512.03     1628.42     15.48 o
   2   2  17     1865.68     1889.07     23.43 o
   3   2  17      715.90      620.50     17.38 o
   4   2  17       53.37       47.23      9.59 o
   5   2  17      159.47      138.76     12.51 o
   6   2  17     2040.29     1777.73     20.10 o
   7   2  17        3.13       17.63     15.18 o
   8   2  17       76.72      130.41     16.92 o
   9   2  17      189.87      189.57     18.71 o
   0   3  17      110.96       70.16     16.95 o
   1   3  17      699.26      803.27     12.39 o
   2   3  17       91.84       94.55     11.09 o
   3   3  17     3170.70     2983.91     33.19 o
   4   3  17      126.18      118.13     11.94 o
   5   3  17      575.49      505.32     14.05 o
   6   3  17       48.46       65.55     11.77 o
   7   3  17      690.56      674.25     18.09 o
   8   3  17      118.75      135.72     19.32 o
   9   3  17      148.37      194.53     21.34 o
   0   4  17     1464.09     1663.40     39.40 o
   1   4  17      520.68      551.20     11.80 o
   2   4  17      578.64      487.97     13.12 o
   3   4  17      207.61      213.26     11.79 o
   4   4  17       93.22       79.31     11.34 o
   5   4  17     1195.83     1109.95     18.00 o
   6   4  17      221.99      208.24     13.41 o
   7   4  17      371.11      393.59     17.75 o
   8   4  17      165.63      181.12     18.38 o
   9   4  17      194.67      200.04     21.81 o
   0   5  17      879.89      905.05     18.24 o
   1   5  17      768.25      700.97     11.28 o
   2   5  17      670.32      732.04     12.14 o
   3   5  17      957.09      893.29     14.72 o
   4   5  17      403.19      330.00     12.63 o
   5   5  17      241.70      243.79     13.42 o
   6   5  17       57.20       63.05     11.96 o
   7   5  17      444.50      394.04     18.32 o
   8   5  17       24.81       30.33     17.66 o
   9   5  17       52.41       71.57     19.21 o
   0   6  17     2961.34     3253.17     31.87 o
   1   6  17      226.51      261.70      8.72 o
   2   6  17       26.29       31.12      9.53 o
   3   6  17     1144.37     1177.78     15.90 o
   4   6  17      727.95      710.64     15.12 o
   5   6  17      952.95      782.15     14.55 o
   6   6  17      228.94      234.74     12.83 o
   7   6  17      177.10      139.80     14.83 o
   8   6  17      260.13      236.39     19.18 o
   9   6  17      272.18      253.90     20.65 o
   0   7  17        2.73        9.46     13.18 o
   1   7  17     2332.03     2358.24     18.48 o
   2   7  17      743.26      753.26     11.28 o
   3   7  17      797.20      689.17     13.54 o
   4   7  17      343.42      366.47     13.65 o
   5   7  17       83.79       85.90     11.96 o
   6   7  17      103.84      126.88     12.88 o
   7   7  17      566.27      551.93     17.27 o
   8   7  17       28.82       31.10     18.31 o
   9   7  17       71.18       73.21     19.79 o
   0   8  17     1139.73     1082.12     29.09 o
   1   8  17      408.10      337.28      9.47 o
   2   8  17      352.40      343.66      9.46 o
   3   8  17      423.13      414.19     12.83 o
   4   8  17      660.95      696.04     15.28 o
   5   8  17       56.43       65.39     11.82 o
   6   8  17      150.05      156.20     14.66 o
   7   8  17      143.29      155.36     15.72 o
   8   8  17      498.78      508.99     20.94 o
   0   9  17      934.41      808.80     15.81 o
   1   9  17      612.18      551.46     10.44 o
   2   9  17      280.30      293.32     11.93 o
   3   9  17      336.40      345.76     12.89 o
   4   9  17       21.68       34.36     12.19 o
   5   9  17      516.59      521.48     16.00 o
   6   9  17      368.87      316.23     15.86 o
   7   9  17      178.24      146.62     15.93 o
   8   9  17       82.75       94.51     18.67 o
   0  10  17      189.91      175.63     15.03 o
   1  10  17      231.70      187.41     11.26 o
   2  10  17      198.51      197.86     12.16 o
   3  10  17     1215.53     1128.35     16.45 o
   4  10  17      444.63      422.50     13.95 o
   5  10  17      104.61      110.41     14.32 o
   6  10  17      194.60      187.71     15.77 o
   7  10  17      213.33      190.23     16.51 o
   8  10  17       24.57       26.20     20.94 o
   0  11  17        8.71       19.33     20.18 o
   1  11  17      291.37      266.49     12.22 o
   2  11  17       95.00      125.47     12.28 o
   3  11  17      112.96       98.21     12.93 o
   4  11  17      101.80       72.50     15.99 o
   5  11  17      117.27      133.13     14.89 o
   6  11  17      154.18      157.76     15.69 o
   7  11  17        6.56       17.37     16.38 o
   8  11  17      238.90      254.07     22.29 o
   0  12  17     1714.66     1614.62     32.39 o
   1  12  17       71.46       88.98     11.73 o
   2  12  17      781.47      728.31     15.32 o
   3  12  17      515.82      514.34     17.78 o
   4  12  17      322.53      330.54     17.80 o
   5  12  17      179.30      221.44     15.81 o
   6  12  17      449.94      403.79     17.53 o
   7  12  17       55.82       77.18     19.19 o
   0  13  17      925.59      779.76     28.44 o
   1  13  17      767.42      752.67     19.56 o
   2  13  17      154.41      136.77     12.95 o
   3  13  17       89.34       91.87     15.86 o
   4  13  17      115.52      111.37     16.89 o
   5  13  17      259.61      277.63     16.54 o
   6  13  17       57.46       79.73     18.32 o
   7  13  17      184.54      203.43     20.74 o
   0  14  17       20.49       17.32     22.03 o
   1  14  17      568.96      677.91     19.26 o
   2  14  17      658.99      609.21     22.53 o
   3  14  17      114.75       90.82     16.20 o
   4  14  17      123.05      110.13     16.14 o
   5  14  17      108.21      113.74     16.20 o
   6  14  17      208.98      225.71     19.80 o
   0  15  17       77.71      106.73     23.72 o
   1  15  17       13.23       42.95     18.79 o
   2  15  17      455.78      474.93     22.66 o
   3  15  17       82.66       92.99     18.37 o
   4  15  17       74.19       76.76     16.35 o
   5  15  17       47.98       72.66     18.44 o
   6  15  17       11.17       17.65     19.16 o
   0  16  17       61.86       82.44     24.09 o
   1  16  17       39.75       51.68     19.79 o
   2  16  17       92.24       82.45     20.00 o
   3  16  17       66.79       69.45     21.48 o
   4  16  17       45.14       29.16     21.20 o
   5  16  17      125.50      126.68     19.49 o
   0  17  17        6.41        7.73     36.56 o
   1  17  17      336.93      308.94     21.94 o
   2  17  17       11.28       28.51     21.43 o
   3  17  17       51.99       64.32     20.19 o
   4  17  17       65.71       58.17     26.48 o
   0  18  17        4.70       33.19     38.97 o
   1  18  17       57.82       57.20     22.43 o
   2  18  17      340.74      351.27     25.00 o
   3  18  17       35.84       50.99     26.24 o
   0  19  17       81.36       96.34     28.97 o
   1  19  17       54.92       49.15     23.10 o
   2  19  17       71.50      102.88     29.97 o
   0   0  18       15.93       35.30     25.76 o
   1   0  18        0.06        6.42      9.65 o
   2   0  18     1819.19     1718.09     33.89 o
   3   0  18       15.19        8.33     10.92 o
   4   0  18      983.28      868.98     19.29 o
   5   0  18     1595.14     1476.73     31.38 o
   6   0  18        8.98       18.07     18.50 o
   7   0  18     1947.79     1643.22     30.16 o
   8   0  18      107.84      146.33     23.48 o
   9   0  18        2.59       24.47     24.51 o
   0   1  18       15.47       35.90     18.21 o
   1   1  18      183.84      142.36      6.60 o
   2   1  18      639.06      577.61     13.93 o
   3   1  18     1080.09     1032.17     18.20 o
   4   1  18      765.20      686.34     13.40 o
   5   1  18      581.30      632.10     14.47 o
   6   1  18      328.02      306.06     14.65 o
   7   1  18       57.10       72.04     15.14 o
   8   1  18      361.43      358.77     17.91 o
   9   1  18       48.99       61.56     17.83 o
   0   2  18        1.10       20.05     16.99 o
   1   2  18      432.22      468.07     11.74 o
   2   2  18      819.06      873.18     13.85 o
   3   2  18      197.57      207.38      8.12 o
   4   2  18      743.61      612.81     12.16 o
   5   2  18      581.59      585.07     14.69 o
   6   2  18      495.86      473.62     15.92 o
   7   2  18       70.79       56.51     15.22 o
   8   2  18      602.59      615.70     19.64 o
   9   2  18      510.74      515.72     20.62 o
   0   3  18      268.64      266.42     19.10 o
   1   3  18     1504.86     1611.14     16.35 o
   2   3  18      648.62      743.90     13.71 o
   3   3  18      178.06      199.30     12.08 o
   4   3  18       27.44       20.25     11.96 o
   5   3  18      132.60      110.14     13.57 o
   6   3  18      378.12      356.60     13.07 o
   7   3  18      671.69      594.06     20.70 o
   8   3  18      271.49      274.11     20.44 o
   9   3  18       58.50      101.53     21.17 o
   0   4  18      565.92      648.39     21.63 o
   1   4  18      855.47     1004.17     14.31 o
   2   4  18      322.64      386.10     13.29 o
   3   4  18      982.01      969.58     18.19 o
   4   4  18       62.64       74.15     12.47 o
   5   4  18      380.55      389.64     14.34 o
   6   4  18      243.01      221.29     12.68 o
   7   4  18      200.89      173.88     17.32 o
   8   4  18       85.11      114.28     19.72 o
   9   4  18        2.36       36.28     20.39 o
   0   5  18       51.05       91.66     14.44 o
   1   5  18     1610.88     1642.34     17.86 o
   2   5  18      354.82      365.85     12.62 o
   3   5  18     1450.68     1487.58     16.37 o
   4   5  18      352.06      334.80     13.20 o
   5   5  18       67.75       58.94     12.87 o
   6   5  18      528.35      527.88     14.62 o
   7   5  18       89.70       95.89     14.87 o
   8   5  18       70.23       71.41     18.48 o
   9   5  18       18.70       51.52     19.64 o
   0   6  18     2333.48     2431.51     25.81 o
   1   6  18      764.99      715.11     11.96 o
   2   6  18     1079.48     1106.96     14.28 o
   3   6  18      761.98      765.04     15.03 o
   4   6  18      529.32      541.80     14.45 o
   5   6  18     1033.84      931.12     17.07 o
   6   6  18      115.63      130.62     12.66 o
   7   6  18       44.56       49.84     16.72 o
   8   6  18      640.09      541.20     21.23 o
   9   6  18       47.34       44.07     19.79 o
   0   7  18     1938.33     2294.92     25.27 o
   1   7  18      846.31      921.15     16.12 o
   2   7  18      569.99      567.51     11.08 o
   3   7  18      654.30      622.27     13.80 o
   4   7  18     5205.66     4902.03     44.57 o
   5   7  18      527.15      526.35     15.07 o
   6   7  18      156.95      138.25     13.07 o
   7   7  18       90.09      101.60     15.14 o
   8   7  18       95.77       99.24     19.07 o
   0   8  18      146.52      152.08     15.13 o
   1   8  18     1703.37     1653.52     17.20 o
   2   8  18      835.36      689.37     11.25 o
   3   8  18      718.90      698.75     14.33 o
   4   8  18      138.06      159.17     13.12 o
   5   8  18      492.20      428.70     13.73 o
   6   8  18      146.05      155.70     15.21 o
   7   8  18       77.07       73.80     15.36 o
   8   8  18      189.87      208.37     19.88 o
   0   9  18      223.73      238.17     16.25 o
   1   9  18     1037.41      974.89     12.82 o
   2   9  18      776.35      754.05     14.36 o
   3   9  18      736.26      653.97     15.43 o
   4   9  18       40.40       43.18     12.39 o
   5   9  18       79.41      101.20     14.03 o
   6   9  18        0.20       21.22     14.56 o
   7   9  18       15.53       31.80     15.64 o
   8   9  18      171.49      157.78     19.23 o
   0  10  18      288.48      187.35     16.14 o
   1  10  18     2207.06     2007.08     20.87 o
   2  10  18     1295.08     1248.34     16.69 o
   3  10  18     1368.20     1237.17     18.13 o
   4  10  18       45.84       38.42     12.40 o
   5  10  18       37.61       35.02     14.03 o
   6  10  18      199.20      193.94     15.78 o
   7  10  18       79.13      105.38     16.26 o
   8  10  18       37.08       25.61     19.27 o
   0  11  18       37.54       31.40     21.28 o
   1  11  18      276.24      325.26     14.39 o
   2  11  18      696.02      613.54     14.72 o
   3  11  18       50.29       66.11     13.07 o
   4  11  18     1343.56     1226.70     21.97 o
   5  11  18      361.86      375.99     16.14 o
   6  11  18      116.44      111.56     15.91 o
   7  11  18        8.85       16.43     16.06 o
   0  12  18     2371.88     2228.84     37.27 o
   1  12  18      797.83      846.58     19.83 o
   2  12  18      334.58      333.47     15.54 o
   3  12  18      243.83      279.63     16.62 o
   4  12  18      446.08      398.26     18.41 o
   5  12  18      330.81      347.98     16.77 o
   6  12  18      152.71      162.28     16.74 o
   7  12  18       50.31       59.51     19.31 o
   0  13  18        0.63       17.38     18.92 o
   1  13  18       90.99       59.27     15.91 o
   2  13  18       67.68       51.33     14.15 o
   3  13  18      577.55      599.09     18.80 o
   4  13  18      107.01      110.20     17.04 o
   5  13  18       64.15       71.35     15.62 o
   6  13  18       40.83       45.98     16.22 o
   7  13  18       56.37       73.09     19.90 o
   0  14  18      262.87      247.51     21.59 o
   1  14  18      182.51      186.14     16.98 o
   2  14  18       65.57       57.24     19.30 o
   3  14  18      170.57      201.13     19.57 o
   4  14  18       17.44       24.18     15.84 o
   5  14  18       13.37       36.60     15.78 o
   6  14  18        7.50       36.10     19.71 o
   0  15  18       10.85       24.00     19.76 o
   1  15  18      145.19      139.00     20.12 o
   2  15  18      148.12      159.17     20.78 o
   3  15  18      165.75      133.29     22.44 o
   4  15  18      177.96      171.61     18.91 o
   5  15  18       27.41       43.93     18.20 o
   0  16  18       29.19       60.35     20.80 o
   1  16  18       18.69       29.12     19.70 o
   2  16  18      340.29      344.93     24.15 o
   3  16  18        3.17        1.47     21.71 o
   4  16  18       65.60       75.03     20.67 o
   5  16  18      103.85      103.50     21.65 o
   0  17  18      153.95      156.57     28.99 o
   1  17  18       57.66       50.81     20.56 o
   2  17  18      115.08       96.64     22.53 o
   3  17  18      195.19      208.49     24.40 o
   4  17  18      187.67      178.55     28.16 o
   0  18  18       10.06       26.03     27.81 o
   1  18  18      191.46      190.35     24.48 o
   2  18  18       34.78       52.46     22.96 o
   3  18  18       67.35       78.92     26.96 o
   0  19  18        4.42        6.85     29.87 o
   1  19  18       33.96       54.72     24.25 o
   1   0  19        0.10       35.43     10.32 o
   2   0  19     4742.09     4700.53    108.59 o
   3   0  19      507.24      429.20     13.94 o
   4   0  19      394.63      390.05     17.18 o
   5   0  19        1.86       21.00     16.91 o
   6   0  19      259.49      264.57     20.76 o
   7   0  19       38.87       67.61     20.81 o
   8   0  19       63.48       83.14     22.56 o
   9   0  19       39.63       61.45     26.07 o
   0   1  19      323.05      353.83     22.43 o
   1   1  19       35.64       37.52      5.88 o
   2   1  19      586.83      613.45     22.58 o
   3   1  19      136.32      118.49      8.31 o
   4   1  19      247.13      257.44     11.12 o
   5   1  19     1389.46     1193.87     17.13 o
   6   1  19      249.83      285.47     15.10 o
   7   1  19      189.79      156.43     15.75 o
   8   1  19      241.85      255.69     17.55 o
   9   1  19       90.89       99.28     20.71 o
   0   2  19       10.54       26.16     19.13 o
   1   2  19      185.22      232.88     11.09 o
   2   2  19     1356.93     1496.81     16.45 o
   3   2  19     1194.35     1013.42     30.82 o
   4   2  19       32.09       34.98      9.61 o
   5   2  19       19.98       41.12     12.15 o
   6   2  19      145.89      175.05     14.69 o
   7   2  19       43.17       34.92     15.06 o
   8   2  19      144.31      161.28     19.86 o
   9   2  19      107.02      134.68     21.05 o
   0   3  19     2170.84     2170.68     32.14 o
   1   3  19      298.91      338.31     12.18 o
   2   3  19     1022.49     1016.99     15.18 o
   3   3  19      143.69      202.15     12.49 o
   4   3  19      138.94      117.69     12.88 o
   5   3  19      135.15      135.76     14.14 o
   6   3  19      744.62      699.94     19.81 o
   7   3  19      213.34      246.93     18.97 o
   8   3  19       10.42       23.47     18.93 o
   9   3  19      125.27      132.77     21.39 o
   0   4  19     1279.51     1377.30     44.95 o
   1   4  19       97.74      115.88     10.86 o
   2   4  19       40.89       34.09     11.20 o
   3   4  19     2970.26     3004.19     22.70 o
   4   4  19      173.83      159.05     13.48 o
   5   4  19     1132.84     1019.56     18.55 o
   6   4  19      700.96      740.54     15.93 o
   7   4  19        0.14       12.11     19.11 o
   8   4  19      178.32      140.46     19.96 o
   9   4  19       87.19       85.54     21.51 o
   0   5  19      640.78      772.97     19.57 o
   1   5  19     1687.36     1771.62     20.51 o
   2   5  19      612.18      651.53     15.28 o
   3   5  19      736.68      731.83     15.76 o
   4   5  19      562.95      543.56     14.52 o
   5   5  19      894.38      798.27     16.45 o
   6   5  19       59.12       68.94     12.50 o
   7   5  19      115.67      104.37     15.13 o
   8   5  19      150.85      151.59     18.99 o
   0   6  19      128.45       72.79     15.41 o
   1   6  19      637.68      673.57     12.54 o
   2   6  19      768.54      719.70     15.29 o
   3   6  19      542.50      547.04     14.52 o
   4   6  19      481.65      463.68     14.26 o
   5   6  19       98.43      103.30     13.52 o
   6   6  19       38.13       42.97     12.60 o
   7   6  19       20.67       30.94     16.73 o
   8   6  19      111.71      120.43     19.00 o
   0   7  19     1480.85     1379.27     25.85 o
   1   7  19      975.10      919.21     13.55 o
   2   7  19     2508.96     2428.74     20.49 o
   3   7  19      201.52      202.31     13.12 o
   4   7  19      108.31      156.92     13.25 o
   5   7  19      447.29      363.31     14.63 o
   6   7  19      331.52      324.94     14.19 o
   7   7  19       59.13       51.32     17.16 o
   8   7  19       89.73       94.35     18.88 o
   0   8  19        5.93       13.50     15.10 o
   1   8  19      392.66      345.24     11.53 o
   2   8  19     1055.26     1052.39     15.18 o
   3   8  19      194.50      199.53     13.45 o
   4   8  19     2092.05     1916.14     19.92 o
   5   8  19      532.64      569.96     15.53 o
   6   8  19      498.61      447.51     16.60 o
   7   8  19       10.73       20.34     15.26 o
   8   8  19       52.39       52.41     18.83 o
   0   9  19     2513.52     2479.13     27.56 o
   1   9  19      459.88      593.49     15.42 o
   2   9  19      656.96      604.17     14.04 o
   3   9  19      353.85      344.03     14.49 o
   4   9  19       38.91       43.43     12.47 o
   5   9  19      106.52      133.61     14.71 o
   6   9  19      144.34      144.38     15.40 o
   7   9  19       87.27       85.26     16.03 o
   8   9  19       40.57       39.17     18.79 o
   0  10  19       89.20       83.76     15.93 o
   1  10  19       59.45       77.59     13.57 o
   2  10  19      301.90      313.78     15.20 o
   3  10  19       94.09       95.89     13.24 o
   4  10  19      283.93      282.80     13.85 o
   5  10  19      136.85      102.55     14.87 o
   6  10  19       25.32       17.76     15.13 o
   7  10  19      153.15      188.58     16.92 o
   0  11  19      239.80      212.67     23.99 o
   1  11  19      820.70      770.11     17.25 o
   2  11  19     1030.79      985.36     18.59 o
   3  11  19      408.87      404.95     15.33 o
   4  11  19      449.20      432.14     17.25 o
   5  11  19      158.82      138.20     15.60 o
   6  11  19       41.28       45.05     15.64 o
   7  11  19      122.14      103.10     17.11 o
   0  12  19      760.42      600.23     24.02 o
   1  12  19      764.29      718.15     20.23 o
   2  12  19     1071.26     1090.67     19.06 o
   3  12  19      162.48      172.28     19.02 o
   4  12  19      106.31      103.83     16.79 o
   5  12  19      399.40      400.10     17.37 o
   6  12  19      107.87      118.12     16.59 o
   7  12  19      270.95      296.67     20.81 o
   0  13  19      565.76      539.89     23.23 o
   1  13  19      489.30      485.95     19.18 o
   2  13  19       92.01      101.40     16.27 o
   3  13  19      469.70      466.50     21.12 o
   4  13  19      133.68      107.65     17.75 o
   5  13  19       32.00       57.21     15.92 o
   6  13  19       23.20       23.54     17.08 o
   0  14  19        6.76       12.09     20.40 o
   1  14  19       38.03       73.94     16.67 o
   2  14  19       83.09       89.95     22.20 o
   3  14  19      480.50      444.12     24.63 o
   4  14  19        8.94       14.42     19.15 o
   5  14  19      187.09      221.69     17.22 o
   6  14  19       37.08       45.16     19.64 o
   0  15  19       91.84      122.77     21.31 o
   1  15  19      116.10       87.85     19.87 o
   2  15  19      245.33      264.58     22.86 o
   3  15  19      110.25      115.46     22.34 o
   4  15  19       56.97       79.46     20.49 o
   5  15  19        3.13       13.38     20.76 o
   0  16  19        8.71       21.33     20.79 o
   1  16  19       60.93       60.81     20.21 o
   2  16  19       85.87       82.32     22.44 o
   3  16  19       91.50       92.05     22.66 o
   4  16  19       65.16      117.08     21.60 o
   0  17  19      184.70      208.39     30.53 o
   1  17  19       37.86       56.62     19.41 o
   2  17  19       66.28       50.97     23.23 o
   3  17  19        1.35       13.18     23.53 o
   0  18  19        0.37       -0.67     28.57 o
   1  18  19       56.89       65.98     23.71 o
   2  18  19      220.98      252.22     25.17 o
   0   0  20       26.59       -3.22     27.33 o
   1   0  20      384.67      399.48     13.04 o
   2   0  20       14.67       44.70     10.24 o
   3   0  20      957.30     1046.85     41.91 o
   4   0  20      973.68      860.53     18.23 o
   5   0  20      286.40      282.10     18.91 o
   6   0  20      367.62      389.55     21.47 o
   7   0  20      174.24      209.96     22.26 o
   8   0  20       17.36       26.36     22.67 o
   9   0  20      215.67      198.62     37.08 o
   0   1  20        0.43       17.01     20.25 o
   1   1  20       23.20       19.02      5.61 o
   2   1  20      268.27      226.95     12.40 o
   3   1  20      112.38      138.95      8.50 o
   4   1  20      708.99      655.31     12.82 o
   5   1  20      599.30      557.06     16.10 o
   6   1  20      567.08      578.18     16.69 o
   7   1  20      297.25      287.49     16.38 o
   8   1  20       25.02       21.72     18.97 o
   9   1  20       30.45       41.89     24.11 o
   0   2  20       38.92       38.23     21.48 o
   1   2  20      778.38      756.65     14.07 o
   2   2  20      230.73      257.02     12.12 o
   3   2  20      919.49      962.80     16.57 o
   4   2  20      188.65      156.47     10.10 o
   5   2  20      652.25      559.97     13.70 o
   6   2  20     1592.35     1527.81     24.05 o
   7   2  20       79.56       83.96     17.67 o
   8   2  20       15.80       11.17     18.84 o
   0   3  20     1560.07     1628.02     30.64 o
   1   3  20      252.60      258.26     12.21 o
   2   3  20      377.38      300.57     12.57 o
   3   3  20      851.93      917.00     16.14 o
   4   3  20      166.44      161.14     13.66 o
   5   3  20      201.57      211.94     14.68 o
   6   3  20       29.55       62.98     15.09 o
   7   3  20      163.49      153.93     18.62 o
   8   3  20        9.38       18.06     19.43 o
   0   4  20      410.16      473.48     18.82 o
   1   4  20      380.30      332.56     12.59 o
   2   4  20      453.17      498.77     13.97 o
   3   4  20     1315.71     1469.39     28.61 o
   4   4  20      374.50      385.73     14.97 o
   5   4  20       80.49       81.51     14.71 o
   6   4  20       53.70       71.32     13.38 o
   7   4  20      220.26      228.51     17.06 o
   8   4  20      103.24      125.34     20.47 o
   0   5  20      202.75      234.09     23.57 o
   1   5  20     1482.10     1386.44     15.32 o
   2   5  20      373.47      372.46     13.98 o
   3   5  20     3025.92     3012.58     24.79 o
   4   5  20      190.57      182.96     14.12 o
   5   5  20      165.92      145.90     14.89 o
   6   5  20      621.53      569.71     15.99 o
   7   5  20      203.04      194.17     16.95 o
   8   5  20      309.64      294.53     21.70 o
   0   6  20      181.14      189.73     16.86 o
   1   6  20      998.25     1043.35     18.27 o
   2   6  20     2735.83     2664.45     22.72 o
   3   6  20       23.44       22.33     13.95 o
   4   6  20     1689.75     1606.90     19.65 o
   5   6  20      618.35      554.53     15.92 o
   6   6  20      339.46      301.28     14.06 o
   7   6  20     1032.98      874.98     21.58 o
   8   6  20      272.81      255.58     19.86 o
   0   7  20       22.85       33.35     15.79 o
   1   7  20      300.21      341.00     11.97 o
   2   7  20      509.46      537.86     17.89 o
   3   7  20      811.59      894.72     16.31 o
   4   7  20       61.31       74.39     12.97 o
   5   7  20       83.54       78.03     13.50 o
   6   7  20       50.98       60.17     13.11 o
   7   7  20      266.96      233.64     18.59 o
   8   7  20      147.14      133.03     19.36 o
   0   8  20      135.24      106.11     16.35 o
   1   8  20      874.01      875.12     13.97 o
   2   8  20      529.73      526.91     15.57 o
   3   8  20      407.22      347.88     14.53 o
   4   8  20      579.02      586.57     15.37 o
   5   8  20      342.38      406.53     15.27 o
   6   8  20       35.25       38.83     14.62 o
   7   8  20      123.22      106.48     18.00 o
   8   8  20       35.03       33.29     19.15 o
   0   9  20      557.59      537.46     19.42 o
   1   9  20      155.44      182.70     13.32 o
   2   9  20      367.80      382.01     15.32 o
   3   9  20     1278.55     1046.74     18.92 o
   4   9  20      330.16      344.69     14.51 o
   5   9  20      309.43      277.29     16.84 o
   6   9  20       77.79       81.92     15.23 o
   7   9  20       79.90       99.51     16.38 o
   0  10  20       32.88       14.21     21.86 o
   1  10  20      782.21      706.99     16.01 o
   2  10  20      713.34      601.72     16.92 o
   3  10  20      155.44      145.83     15.53 o
   4  10  20      384.46      401.95     14.84 o
   5  10  20       42.61       50.63     14.67 o
   6  10  20       31.48       42.62     15.48 o
   7  10  20        2.54       18.67     16.30 o
   0  11  20      484.90      617.25     27.66 o
   1  11  20      884.85      804.43     17.73 o
   2  11  20     1213.39     1154.64     27.16 o
   3  11  20      349.63      311.20     16.73 o
   4  11  20      103.79      143.61     15.94 o
   5  11  20       20.98       30.62     15.21 o
   6  11  20      103.90       87.42     16.32 o
   7  11  20      250.35      258.23     18.29 o
   0  12  20      179.62      147.30     21.03 o
   1  12  20      336.17      266.92     17.71 o
   2  12  20      427.82      418.33     16.59 o
   3  12  20      164.69      165.97     19.58 o
   4  12  20      165.96      148.02     20.14 o
   5  12  20       33.04       43.85     15.35 o
   6  12  20       14.86       17.39     16.28 o
   0  13  20      362.29      356.94     22.99 o
   1  13  20      231.25      195.91     18.02 o
   2  13  20      398.88      388.37     19.89 o
   3  13  20      348.52      317.63     20.68 o
   4  13  20       76.29       90.76     19.80 o
   5  13  20       52.27       55.08     17.44 o
   6  13  20        6.25        8.99     17.30 o
   0  14  20       32.13       66.74     21.04 o
   1  14  20      135.23      124.23     17.45 o
   2  14  20      542.40      491.87     24.68 o
   3  14  20       17.28       27.73     21.61 o
   4  14  20       36.14       37.55     19.89 o
   5  14  20        7.87       34.22     18.33 o
   0  15  20        3.87       14.44     20.83 o
   1  15  20      141.19      142.72     21.03 o
   2  15  20      147.56      161.41     23.37 o
   3  15  20      216.03      196.52     24.07 o
   4  15  20        4.72       11.63     21.63 o
   5  15  20      128.60      135.44     22.19 o
   0  16  20       48.57       59.75     21.80 o
   1  16  20        5.23       21.80     20.64 o
   2  16  20       37.44       58.28     22.60 o
   3  16  20      138.46      122.99     24.25 o
   4  16  20      206.92      250.29     23.29 o
   0  17  20       10.50       17.91     28.79 o
   1  17  20       95.62       71.29     19.97 o
   2  17  20       92.20      102.36     23.85 o
   3  17  20      277.51      308.12     26.05 o
   0  18  20      113.77      123.88     31.09 o
   1  18  20      165.11      178.17     26.54 o
   1   0  21      531.34      527.53     19.05 o
   2   0  21     1933.32     1955.93     65.38 o
   3   0  21      689.97      673.30     20.48 o
   4   0  21       14.21       34.55     14.01 o
   5   0  21       36.45       81.24     18.35 o
   6   0  21      171.71      182.06     20.50 o
   7   0  21       34.45       22.40     29.56 o
   8   0  21      181.89      167.96     36.00 o
   0   1  21     1114.23     1116.90     31.34 o
   1   1  21      287.58      289.43      9.59 o
   2   1  21      924.59      903.47     14.29 o
   3   1  21      602.05      498.25     16.52 o
   4   1  21      339.97      314.04     10.87 o
   5   1  21      628.68      615.37     16.77 o
   6   1  21      609.67      560.49     19.59 o
   7   1  21      220.19      188.59     18.61 o
   8   1  21       15.59       28.33     23.27 o
   0   2  21      651.65      565.74     28.94 o
   1   2  21       64.16       92.18     11.57 o
   2   2  21     1122.69     1230.58     16.42 o
   3   2  21      537.64      588.33     13.94 o
   4   2  21       78.16       69.90     13.07 o
   5   2  21      379.50      368.05     16.10 o
   6   2  21      428.70      360.31     18.70 o
   7   2  21      134.03      137.00     18.53 o
   8   2  21       40.16       47.66     18.98 o
   0   3  21     1068.70     1010.58     30.84 o
   1   3  21      224.12      202.59     12.58 o
   2   3  21      758.51      740.87     16.44 o
   3   3  21     2162.83     2257.97     20.19 o
   4   3  21     1249.24     1199.49     25.04 o
   5   3  21      200.40      207.41     15.25 o
   6   3  21     1040.77      973.06     19.97 o
   7   3  21      245.23      233.27     19.26 o
   8   3  21       75.49       94.56     20.21 o
   0   4  21      492.14      489.95     19.99 o
   1   4  21      808.15      861.13     15.93 o
   2   4  21       34.68       43.41     12.23 o
   3   4  21     1657.17     1574.87     21.05 o
   4   4  21      960.68      849.76     17.42 o
   5   4  21     2522.82     2303.64     29.41 o
   6   4  21      646.32      618.08     18.73 o
   7   4  21      262.08      266.86     17.61 o
   8   4  21      345.16      308.71     21.88 o
   0   5  21      313.89      302.02     18.47 o
   1   5  21     1117.41     1274.00     22.13 o
   2   5  21      626.56      605.23     15.58 o
   3   5  21        4.34       36.58     13.42 o
   4   5  21       78.60       59.81     13.68 o
   5   5  21      195.75      177.49     15.50 o
   6   5  21      144.30      116.77     14.09 o
   7   5  21       31.28       46.97     16.28 o
   8   5  21       38.45       59.33     20.60 o
   0   6  21       22.60       13.56     16.29 o
   1   6  21      363.75      440.79     12.70 o
   2   6  21      843.01      843.65     16.10 o
   3   6  21      114.46      110.89     14.81 o
   4   6  21      559.06      593.58     16.76 o
   5   6  21      336.92      310.02     16.17 o
   6   6  21       98.35      111.82     14.42 o
   7   6  21       11.81        9.87     18.70 o
   8   6  21      133.25      133.19     21.13 o
   0   7  21     1243.24     1154.77     31.30 o
   1   7  21      650.92      634.33     13.52 o
   2   7  21     1279.44     1343.14     16.68 o
   3   7  21      137.90      156.49     15.42 o
   4   7  21      910.32      891.18     22.88 o
   5   7  21      496.22      462.35     15.80 o
   6   7  21       78.27       66.86     14.89 o
   7   7  21        3.40       21.04     17.48 o
   8   7  21      290.68      270.67     20.77 o
   0   8  21      236.49      222.78     17.47 o
   1   8  21       77.20       77.71     11.07 o
   2   8  21      137.91      145.45     14.06 o
   3   8  21       17.27       22.92     14.73 o
   4   8  21      272.69      272.15     14.15 o
   5   8  21        2.20       15.48     13.60 o
   6   8  21      180.73      170.24     15.69 o
   7   8  21       12.14       17.40     17.75 o
   0   9  21      339.94      324.07     18.32 o
   1   9  21      691.23      718.12     16.01 o
   2   9  21       59.02       85.71     14.23 o
   3   9  21      481.87      478.81     17.56 o
   4   9  21      155.21      183.93     13.90 o
   5   9  21      190.76      178.24     16.36 o
   6   9  21      312.67      281.99     16.80 o
   7   9  21       75.63       86.03     18.65 o
   0  10  21       34.12       -0.57     21.98 o
   1  10  21      493.33      486.55     15.55 o
   2  10  21      418.17      430.50     16.33 o
   3  10  21      164.92      167.59     16.08 o
   4  10  21       45.43       53.29     17.43 o
   5  10  21        0.55       14.68     16.75 o
   6  10  21       16.42       17.48     15.87 o
   7  10  21      101.21       99.71     17.28 o
   0  11  21      495.50      522.61     23.54 o
   1  11  21      160.31      205.63     16.14 o
   2  11  21      388.61      381.86     16.27 o
   3  11  21      376.38      365.76     17.34 o
   4  11  21      112.95       91.23     18.09 o
   5  11  21       63.34       80.24     16.98 o
   6  11  21       10.97       24.02     16.26 o
   0  12  21       12.88       50.50     20.46 o
   1  12  21       18.67       16.51     15.46 o
   2  12  21      178.92      183.43     18.23 o
   3  12  21      264.76      271.40     20.07 o
   4  12  21      238.33      296.56     21.35 o
   5  12  21       16.37       27.15     17.14 o
   6  12  21       52.92       61.95     18.32 o
   0  13  21      647.84      597.33     25.09 o
   1  13  21      333.89      326.26     17.69 o
   2  13  21       20.95       31.78     21.95 o
   3  13  21      347.73      381.57     25.62 o
   4  13  21      204.73      212.92     20.94 o
   5  13  21       33.49       35.57     17.42 o
   0  14  21       51.93       49.37     22.06 o
   1  14  21      123.84      134.69     16.70 o
   2  14  21      111.57      129.21     23.21 o
   3  14  21      259.13      231.62     24.58 o
   4  14  21      100.44       94.15     23.76 o
   5  14  21       52.91       69.21     18.41 o
   0  15  21       36.11       51.62     21.78 o
   1  15  21       32.07       62.44     19.02 o
   2  15  21       23.51       33.20     22.11 o
   3  15  21      135.81      136.59     24.35 o
   4  15  21        2.69       33.10     24.00 o
   0  16  21      107.64      138.41     29.25 o
   1  16  21       42.94       33.72     19.30 o
   2  16  21       60.85       76.35     23.51 o
   3  16  21       68.70       60.94     24.01 o
   0  17  21       56.40       47.28     29.88 o
   1  17  21       12.36       20.79     20.27 o
   2  17  21       20.70       26.28     24.21 o
   0   0  22       22.21       53.06     31.48 o
   1   0  22      344.71      360.43     13.37 o
   2   0  22      383.90      408.39     13.48 o
   3   0  22     1066.09     1014.91     28.39 o
   4   0  22      607.68      552.04     26.06 o
   5   0  22     1957.44     1832.13     35.21 o
   6   0  22       11.14       12.83     29.95 o
   7   0  22       73.37       63.04     34.00 o
   8   0  22       53.12       58.36     35.30 o
   0   1  22       99.25       86.37     11.66 o
   1   1  22       30.95       25.46      5.47 o
   2   1  22      520.43      563.14     13.11 o
   3   1  22      274.95      242.65     12.33 o
   4   1  22      234.68      260.59     13.44 o
   5   1  22      203.74      207.45     15.25 o
   6   1  22       71.24       72.25     20.92 o
   7   1  22       62.60       55.87     22.27 o
   8   1  22       38.80       20.16     23.68 o
   0   2  22       51.32       57.87      7.84 o
   1   2  22        4.33       19.09     11.73 o
   2   2  22     1334.21     1345.05     21.08 o
   3   2  22      418.02      459.64     13.83 o
   4   2  22      562.65      589.09     15.87 o
   5   2  22      446.21      463.09     16.64 o
   6   2  22       86.72       93.75     15.88 o
   7   2  22      208.12      201.50     23.46 o
   8   2  22       19.17       29.49     23.24 o
   0   3  22     1307.08     1254.89     44.96 o
   1   3  22      560.20      494.62     14.42 o
   2   3  22     1064.91      982.87     17.91 o
   3   3  22     1266.03     1279.26     18.16 o
   4   3  22     1118.72      996.93     18.08 o
   5   3  22      310.97      294.60     16.22 o
   6   3  22      488.94      459.13     17.86 o
   7   3  22       59.25       86.51     16.78 o
   8   3  22       77.25       48.61     24.11 o
   0   4  22       54.28       57.81     17.74 o
   1   4  22      681.32      744.01     16.56 o
   2   4  22      415.69      415.92     14.51 o
   3   4  22      149.32      163.74     13.02 o
   4   4  22      140.83      138.04     14.44 o
   5   4  22       57.88       79.52     15.38 o
   6   4  22      286.56      281.81     17.14 o
   7   4  22      186.48      221.46     17.99 o
   8   4  22      126.92      141.40     20.98 o
   0   5  22       95.22      122.01     17.78 o
   1   5  22     1632.21     1718.19     21.83 o
   2   5  22      865.94      808.73     19.57 o
   3   5  22      423.56      440.03     15.63 o
   4   5  22        6.45        6.76     13.80 o
   5   5  22       23.14       37.65     15.22 o
   6   5  22       16.89       35.16     16.02 o
   7   5  22       10.80       34.12     16.86 o
   8   5  22      144.11      123.19     21.24 o
   0   6  22        0.00       -4.74     17.96 o
   1   6  22      662.77      623.09     13.84 o
   2   6  22      119.22      117.05     13.70 o
   3   6  22     1446.12     1406.79     21.34 o
   4   6  22       15.21       31.77     14.39 o
   5   6  22       17.39       23.83     15.22 o
   6   6  22      454.31      412.37     16.17 o
   7   6  22       53.16       66.31     19.61 o
   0   7  22      216.38      221.31     18.11 o
   1   7  22      333.45      312.85     12.48 o
   2   7  22     1083.05     1106.28     17.66 o
   3   7  22      738.53      699.98     18.46 o
   4   7  22      979.22      957.25     19.20 o
   5   7  22      675.58      603.78     18.55 o
   6   7  22       78.20       71.33     15.10 o
   7   7  22      167.19      166.25     19.47 o
   0   8  22        5.51        4.82     16.59 o
   1   8  22      629.37      564.95     15.25 o
   2   8  22      794.71      809.59     16.62 o
   3   8  22      792.15      722.97     18.93 o
   4   8  22       49.03       73.05     15.12 o
   5   8  22      381.49      349.83     15.53 o
   6   8  22       12.42       30.25     15.07 o
   7   8  22      129.53      154.89     19.13 o
   0   9  22      150.71       87.02     17.54 o
   1   9  22      209.51      220.65     14.27 o
   2   9  22       62.08       58.82     14.38 o
   3   9  22      275.49      247.83     16.33 o
   4   9  22      106.42      114.31     15.15 o
   5   9  22      222.56      190.72     18.70 o
   6   9  22       91.47       93.03     16.13 o
   7   9  22      285.29      267.68     20.32 o
   0  10  22      101.99       70.60     20.32 o
   1  10  22      591.15      562.80     16.17 o
   2  10  22      290.55      263.68     15.67 o
   3  10  22      399.20      342.79     17.21 o
   4  10  22      108.81      111.42     18.28 o
   5  10  22       41.01       40.59     18.51 o
   6  10  22      158.62      150.40     16.57 o
   0  11  22     1939.80     1671.08     30.67 o
   1  11  22      244.55      185.31     16.34 o
   2  11  22      192.35      158.25     16.20 o
   3  11  22      294.82      314.40     21.47 o
   4  11  22       87.13       99.58     18.15 o
   5  11  22       97.76       95.34     18.74 o
   6  11  22      110.23      110.16     18.55 o
   0  12  22       95.94       63.44     21.39 o
   1  12  22       99.57       93.38     16.50 o
   2  12  22       27.41       31.91     19.12 o
   3  12  22      114.80      139.13     19.82 o
   4  12  22      261.78      288.16     20.03 o
   5  12  22       19.87       39.48     17.61 o
   6  12  22       67.70       57.39     18.71 o
   0  13  22      774.28      837.32     27.08 o
   1  13  22       10.80       24.30     16.23 o
   2  13  22       26.52       25.02     22.31 o
   3  13  22      301.21      289.37     24.65 o
   4  13  22      223.42      244.42     22.07 o
   5  13  22        1.80        7.59     18.81 o
   0  14  22        7.71       33.70     22.02 o
   1  14  22       51.28       54.02     16.58 o
   2  14  22      196.88      191.94     23.47 o
   3  14  22       68.82       88.13     23.34 o
   4  14  22      153.77      147.18     24.21 o
   0  15  22        6.73       13.22     21.97 o
   1  15  22       63.69       39.40     18.84 o
   2  15  22        9.41       24.85     23.38 o
   3  15  22      120.75      110.77     24.45 o
   4  15  22      120.14      154.58     25.75 o
   0  16  22      112.55       90.59     28.54 o
   1  16  22       18.94       20.12     18.98 o
   2  16  22       40.48       38.52     23.82 o
   3  16  22       66.66       61.17     25.10 o
   0  17  22      114.79      118.97     31.41 o
   1  17  22      117.71      131.32     20.43 o
   1   0  23      131.25       82.42     11.51 o
   2   0  23      189.84      195.16     23.36 o
   3   0  23      189.98      233.09     23.53 o
   4   0  23        6.69       27.45     23.41 o
   5   0  23     1478.08     1388.24     59.55 o
   6   0  23       96.46      123.66     32.45 o
   7   0  23       85.16       76.84     34.78 o
   8   0  23        3.30       17.92     35.78 o
   0   1  23       96.05       91.79     11.75 o
   1   1  23     1770.64     1804.67     22.04 o
   2   1  23     1197.92     1345.01     16.43 o
   3   1  23      868.23      841.01     15.34 o
   4   1  23        3.86       13.75     16.37 o
   5   1  23      336.59      390.39     18.36 o
   6   1  23      184.58      192.76     19.83 o
   7   1  23       89.72       84.46     22.85 o
   8   1  23      101.89      124.77     25.16 o
   0   2  23     1905.28     2186.18     41.64 o
   1   2  23       62.22       64.89     12.81 o
   2   2  23      663.33      669.36     14.34 o
   3   2  23       76.22       46.90     12.19 o
   4   2  23      238.53      222.37     13.59 o
   5   2  23       34.57       34.02     17.68 o
   6   2  23      401.26      409.84     20.95 o
   7   2  23       64.56       69.09     19.98 o
   8   2  23       91.27       93.76     24.64 o
   0   3  23      925.27      983.17     35.31 o
   1   3  23      112.48      107.31     12.81 o
   2   3  23       13.23       25.78     12.58 o
   3   3  23      619.53      515.68     14.61 o
   4   3  23      113.63       97.35     13.58 o
   5   3  23     1011.29      921.77     19.51 o
   6   3  23       83.18      101.85     16.23 o
   7   3  23       36.85       47.46     19.45 o
   8   3  23       70.55       71.89     21.17 o
   0   4  23      511.15      685.93     24.07 o
   1   4  23      351.41      321.08     14.41 o
   2   4  23       12.20        9.61     12.57 o
   3   4  23      794.56      739.33     15.80 o
   4   4  23      328.66      295.17     15.48 o
   5   4  23      318.94      289.47     16.91 o
   6   4  23      116.63      114.75     16.65 o
   7   4  23      233.43      198.00     20.93 o
   0   5  23       36.51       49.07     18.01 o
   1   5  23      703.67      781.03     18.77 o
   2   5  23      126.98      143.94     13.65 o
   3   5  23      275.11      283.63     14.09 o
   4   5  23      258.18      263.84     15.49 o
   5   5  23     1088.64      951.36     20.04 o
   6   5  23       93.91       99.72     16.61 o
   7   5  23       15.90       43.57     17.54 o
   0   6  23        2.16       13.87     17.55 o
   1   6  23      955.36      912.79     17.47 o
   2   6  23      119.32       92.62     12.41 o
   3   6  23      372.07      324.17     16.65 o
   4   6  23      915.93      905.42     19.12 o
   5   6  23      318.17      325.76     17.03 o
   6   6  23       48.67       38.43     16.22 o
   7   6  23      975.89      908.33     25.28 o
   0   7  23       16.90       15.75     17.40 o
   1   7  23      659.09      654.48     14.26 o
   2   7  23      781.33      765.23     16.72 o
   3   7  23       11.66       29.07     15.11 o
   4   7  23      177.29      155.64     15.62 o
   5   7  23       93.37       81.78     15.96 o
   6   7  23      188.66      182.90     17.66 o
   7   7  23      308.50      288.41     22.19 o
   0   8  23        1.26       10.86     17.07 o
   1   8  23      127.12      144.74     13.73 o
   2   8  23       20.76       36.45     13.20 o
   3   8  23      366.06      381.66     17.20 o
   4   8  23      965.48      923.86     19.77 o
   5   8  23       43.98       57.62     15.76 o
   6   8  23       40.98       36.66     15.67 o
   7   8  23      329.99      385.76     21.29 o
   0   9  23      162.14      156.28     20.50 o
   1   9  23      248.85      272.51     14.51 o
   2   9  23      193.39      212.22     14.51 o
   3   9  23      114.19      122.18     16.29 o
   4   9  23      294.65      275.68     16.57 o
   5   9  23      116.61      142.70     19.25 o
   6   9  23        9.91       11.07     17.71 o
   0  10  23      155.74      194.62     22.15 o
   1  10  23      324.24      307.16     17.03 o
   2  10  23       71.17       87.67     14.83 o
   3  10  23      166.03      141.62     16.72 o
   4  10  23      139.54      144.29     18.49 o
   5  10  23      489.76      448.34     21.60 o
   6  10  23      123.11      116.02     18.62 o
   0  11  23        5.29       27.06     21.41 o
   1  11  23      424.07      389.78     18.21 o
   2  11  23      281.57      313.80     20.00 o
   3  11  23      228.50      222.77     17.69 o
   4  11  23       87.93       84.80     18.67 o
   5  11  23      275.60      279.22     20.60 o
   6  11  23       57.99       57.62     18.72 o
   0  12  23      160.02      154.37     22.42 o
   1  12  23       42.98       42.77     16.39 o
   2  12  23       47.27       36.99     18.45 o
   3  12  23      295.46      293.85     21.39 o
   4  12  23      205.44      235.75     20.40 o
   5  12  23       24.69       55.23     18.41 o
   0  13  23        7.78       37.61     21.93 o
   1  13  23      158.09      127.65     17.23 o
   2  13  23       74.97       97.96     23.53 o
   3  13  23       72.95       47.01     23.18 o
   4  13  23       22.25       32.45     19.31 o
   5  13  23       22.22       32.23     19.62 o
   0  14  23       13.02       32.65     22.13 o
   1  14  23       22.83       32.68     17.05 o
   2  14  23       98.13      102.69     23.78 o
   3  14  23       17.61       27.40     23.89 o
   4  14  23      156.17      158.70     25.71 o
   0  15  23      143.70      149.44     24.27 o
   1  15  23       95.24       81.60     21.28 o
   2  15  23      257.23      247.05     25.09 o
   3  15  23       44.89       54.71     25.06 o
   0  16  23       85.92       78.93     31.11 o
   1  16  23       62.15       56.75     20.19 o
   2  16  23       31.99       47.44     24.77 o
   0   0  24      612.82      695.67     28.53 o
   1   0  24      198.58      202.61     26.48 o
   2   0  24     4248.00     4297.19     62.30 o
   3   0  24        5.22       -4.13     22.53 o
   4   0  24      234.55      192.88     25.20 o
   5   0  24      427.83      495.79     27.84 o
   6   0  24       30.26       37.90     25.54 o
   7   0  24       23.25       23.38     34.02 o
   0   1  24      250.42      341.79     18.06 o
   1   1  24     1660.76     1522.93     18.16 o
   2   1  24       96.12      139.72     16.16 o
   3   1  24       82.32       70.59     15.76 o
   4   1  24      103.76      102.32     17.05 o
   5   1  24      294.85      275.57     18.19 o
   6   1  24       69.46       96.99     19.51 o
   7   1  24       11.60        9.20     20.69 o
   0   2  24     2017.37     2046.14     68.59 o
   1   2  24      117.07      118.00     13.08 o
   2   2  24      505.16      489.53     14.26 o
   3   2  24      176.41      131.26     16.00 o
   4   2  24      506.73      473.41     18.53 o
   5   2  24       63.65       42.88     16.76 o
   6   2  24      214.43      249.49     20.68 o
   7   2  24      173.94      158.31     20.81 o
   0   3  24       80.15      106.64     20.41 o
   1   3  24      280.49      234.14     14.31 o
   2   3  24       20.63       13.53     12.71 o
   3   3  24      226.56      269.81     13.83 o
   4   3  24      230.96      191.14     14.38 o
   5   3  24      325.73      334.95     20.51 o
   6   3  24        5.51       12.79     19.49 o
   7   3  24       16.37       19.95     20.25 o
   0   4  24     1210.01     1222.31     39.33 o
   1   4  24      670.95      700.48     16.68 o
   2   4  24      128.04      139.71     13.64 o
   3   4  24       41.66       49.16     13.00 o
   4   4  24       50.42       96.10     13.99 o
   5   4  24       24.57       40.45     15.92 o
   6   4  24      264.28      286.30     20.75 o
   7   4  24       92.16       86.90     20.41 o
   0   5  24     1336.91     1121.60     26.85 o
   1   5  24      720.92      745.74     15.51 o
   2   5  24       18.64       18.75     13.26 o
   3   5  24      111.33       95.03     13.43 o
   4   5  24     1173.84     1152.75     20.32 o
   5   5  24       21.98       44.61     15.84 o
   6   5  24      377.82      386.07     18.59 o
   7   5  24      168.08      208.96     21.45 o
   0   6  24        0.27        2.89     20.58 o
   1   6  24     1007.55     1094.82     18.42 o
   2   6  24      219.33      243.20     13.42 o
   3   6  24      162.29      165.72     14.28 o
   4   6  24      488.87      521.61     17.65 o
   5   6  24       83.02       70.92     16.20 o
   6   6  24       68.96       74.05     16.95 o
   7   6  24      135.37      166.69     21.40 o
   0   7  24        0.01       14.65     15.45 o
   1   7  24       68.60       71.38     11.90 o
   2   7  24      670.39      610.98     16.73 o
   3   7  24      275.25      243.31     15.60 o
   4   7  24      308.18      332.42     16.91 o
   5   7  24      349.44      335.74     17.83 o
   6   7  24        5.42        8.22     19.52 o
   7   7  24        0.02       24.01     20.85 o
   0   8  24      309.33      252.13     17.34 o
   1   8  24       26.59       15.45     13.49 o
   2   8  24      110.06      105.52     14.82 o
   3   8  24      165.92      150.29     16.37 o
   4   8  24      550.33      562.34     18.18 o
   5   8  24      276.39      238.14     17.31 o
   6   8  24       64.92       76.99     19.85 o
   0   9  24       42.15       13.21     20.08 o
   1   9  24       91.17       84.54     14.05 o
   2   9  24       49.40       44.91     14.50 o
   3   9  24      936.86      869.39     20.84 o
   4   9  24       42.28       45.71     15.75 o
   5   9  24      211.43      216.99     20.33 o
   6   9  24       35.38       33.30     18.13 o
   0  10  24      242.34      177.49     22.39 o
   1  10  24      152.58      147.75     16.58 o
   2  10  24       66.61       61.90     15.26 o
   3  10  24       39.94       48.65     16.41 o
   4  10  24       89.77      114.24     18.92 o
   5  10  24       91.21       99.71     19.71 o
   6  10  24       47.21       43.83     18.64 o
   0  11  24       64.46       46.37     21.76 o
   1  11  24      367.50      400.47     18.58 o
   2  11  24       76.57       70.90     17.21 o
   3  11  24      638.29      618.09     20.51 o
   4  11  24       44.34       77.17     19.43 o
   5  11  24       76.46       94.51     20.24 o
   0  12  24      334.41      410.20     24.97 o
   1  12  24      272.66      240.28     18.10 o
   2  12  24        6.44       20.47     18.10 o
   3  12  24       73.67       41.32     23.06 o
   4  12  24       59.54       96.65     20.17 o
   5  12  24       42.23       44.28     20.63 o
   0  13  24       52.12       54.03     22.58 o
   1  13  24      233.59      202.88     18.00 o
   2  13  24      309.62      294.72     22.62 o
   3  13  24      148.04      188.55     25.10 o
   4  13  24       14.02       57.66     22.99 o
   0  14  24        0.14       18.13     22.65 o
   1  14  24       49.86       51.20     18.69 o
   2  14  24       12.61       36.69     21.84 o
   3  14  24      197.02      188.37     26.15 o
   0  15  24       68.39       83.50     24.63 o
   1  15  24      148.56      154.83     20.36 o
   2  15  24       38.05       46.22     22.19 o
   1   0  25      808.55      709.60     33.18 o
   2   0  25      484.55      533.88     26.36 o
   3   0  25      856.10      784.42     28.73 o
   4   0  25       14.75       26.97     24.63 o
   5   0  25       95.43      116.69     25.71 o
   6   0  25       11.62       33.83     26.28 o
   7   0  25        6.72       18.75     27.90 o
   0   1  25       24.88       33.42     15.98 o
   1   1  25      538.00      553.27     19.65 o
   2   1  25      578.04      508.99     18.40 o
   3   1  25      191.55      183.46     17.20 o
   4   1  25       16.38       25.71     17.93 o
   5   1  25      125.56      118.79     18.13 o
   6   1  25      160.06      160.55     19.16 o
   7   1  25       78.62       71.84     21.92 o
   0   2  25      274.59      308.63     18.99 o
   1   2  25       22.40       27.26     12.86 o
   2   2  25      320.01      276.19     17.21 o
   3   2  25       26.11       36.19     16.05 o
   4   2  25      812.02      756.51     20.54 o
   5   2  25      120.34      147.69     17.62 o
   6   2  25      122.13      133.68     20.38 o
   7   2  25       17.34       22.63     20.88 o
   0   3  25      789.37      856.15     21.41 o
   1   3  25      810.03      889.45     17.56 o
   2   3  25      429.26      411.86     15.36 o
   3   3  25       50.24       46.04     15.90 o
   4   3  25      513.69      456.95     19.18 o
   5   3  25      138.36      125.14     18.00 o
   6   3  25        2.42       24.31     19.51 o
   7   3  25       35.61       44.25     21.09 o
   0   4  25     1713.98     1708.34     48.18 o
   1   4  25       16.13       27.10     13.64 o
   2   4  25      199.71      257.44     14.71 o
   3   4  25       91.65       92.38     13.67 o
   4   4  25     1057.16      993.91     22.99 o
   5   4  25      288.19      282.37     20.83 o
   6   4  25      394.43      383.58     22.05 o
   7   4  25       69.08       62.16     21.48 o
   0   5  25        9.03       28.12     15.73 o
   1   5  25       78.52       75.95     12.87 o
   2   5  25      117.07      103.74     14.06 o
   3   5  25       52.16       50.63     13.81 o
   4   5  25      105.95      108.60     14.74 o
   5   5  25      428.80      387.65     20.98 o
   6   5  25      261.39      265.69     21.49 o
   7   5  25      591.30      600.43     29.15 o
   0   6  25       35.92       33.36     16.05 o
   1   6  25       71.89       91.28     12.72 o
   2   6  25       36.93       34.99     13.93 o
   3   6  25       72.37       76.36     14.08 o
   4   6  25      527.05      504.84     18.24 o
   5   6  25       25.95       59.88     16.53 o
   6   6  25        2.60       24.52     19.31 o
   0   7  25      108.54       95.94     16.49 o
   1   7  25       14.63       26.88     13.52 o
   2   7  25      205.78      232.39     15.56 o
   3   7  25       19.53       10.09     15.25 o
   4   7  25      119.19      130.18     16.23 o
   5   7  25      383.65      425.48     18.75 o
   6   7  25       55.48       66.33     19.86 o
   0   8  25        1.41        4.34     21.20 o
   1   8  25       15.58       23.56     13.65 o
   2   8  25       20.25       21.37     14.27 o
   3   8  25      143.31      139.02     15.44 o
   4   8  25     1113.91     1104.57     21.64 o
   5   8  25      510.81      488.42     21.65 o
   6   8  25      129.77      109.57     20.83 o
   0   9  25       21.43       65.16     20.85 o
   1   9  25        3.31        6.56     15.56 o
   2   9  25       15.75       26.15     14.91 o
   3   9  25      284.72      295.89     16.66 o
   4   9  25        9.63       20.90     15.64 o
   5   9  25       11.86       26.64     19.31 o
   6   9  25       92.15       66.12     20.93 o
   0  10  25      265.07      288.64     22.81 o
   1  10  25      122.92      135.78     16.80 o
   2  10  25       35.34       58.70     15.40 o
   3  10  25      296.43      259.55     18.26 o
   4  10  25       95.65       98.67     19.05 o
   5  10  25       46.25       75.97     20.00 o
   0  11  25       60.56       67.09     22.27 o
   1  11  25       30.43       40.73     16.82 o
   2  11  25       24.80       32.98     17.47 o
   3  11  25      445.53      492.18     23.19 o
   4  11  25       46.57       55.63     19.70 o
   5  11  25       26.09       40.30     20.74 o
   0  12  25        0.02       15.92     22.25 o
   1  12  25      117.04      109.10     18.37 o
   2  12  25       50.85       88.64     18.04 o
   3  12  25       30.08       19.68     24.02 o
   4  12  25      206.29      259.70     21.67 o
   0  13  25       33.33       33.08     22.69 o
   1  13  25       64.95       67.01     18.84 o
   2  13  25      491.81      476.76     24.72 o
   3  13  25       16.67       33.78     26.35 o
   0  14  25       47.21       49.71     23.64 o
   1  14  25       51.10       61.45     22.08 o
   2  14  25      159.09      137.11     23.24 o
   0  15  25      343.06      317.88     27.11 o
   1  15  25      253.20      262.81     22.15 o
   0   0  26      740.27      699.12     47.56 o
   1   0  26      487.04      449.82     26.14 o
   2   0  26        1.06        4.63     22.97 o
   3   0  26      184.57      180.23     25.59 o
   4   0  26      757.50      751.09     31.03 o
   5   0  26        9.58       11.55     26.11 o
   6   0  26      100.65       96.09     27.75 o
   7   0  26       78.82       68.21     27.75 o
   0   1  26       59.08       52.72     26.98 o
   1   1  26      298.97      336.88     19.13 o
   2   1  26      409.54      451.81     18.50 o
   3   1  26       78.18       72.29     17.45 o
   4   1  26       44.06       65.35     17.95 o
   5   1  26        0.90       20.76     18.17 o
   6   1  26       82.92       94.40     19.40 o
   7   1  26      160.95      150.54     20.80 o
   0   2  26       19.41       18.81     16.86 o
   1   2  26      504.66      501.78     20.31 o
   2   2  26       72.45       80.28     16.21 o
   3   2  26      443.84      348.92     18.72 o
   4   2  26      304.43      283.30     19.13 o
   5   2  26      104.93      126.28     18.35 o
   6   2  26      114.25      121.29     19.09 o
   7   2  26      174.43      160.46     22.39 o
   0   3  26      160.39      215.48     17.18 o
   1   3  26      345.99      362.48     15.52 o
   2   3  26      970.92      963.87     21.42 o
   3   3  26       19.15       12.98     16.23 o
   4   3  26      134.84      126.28     17.29 o
   5   3  26      173.50      193.17     18.81 o
   6   3  26      179.85      148.73     21.20 o
   0   4  26      134.99      158.17     17.63 o
   1   4  26      222.38      240.94     14.02 o
   2   4  26      787.77      765.36     17.52 o
   3   4  26       31.97       42.99     16.63 o
   4   4  26      405.55      416.11     19.50 o
   5   4  26      147.54      147.38     18.64 o
   6   4  26       65.86       79.97     20.75 o
   0   5  26       16.21       30.04     16.52 o
   1   5  26        0.85        9.32     12.64 o
   2   5  26       94.61      105.75     14.48 o
   3   5  26      142.21      134.24     14.64 o
   4   5  26      488.26      509.94     19.79 o
   5   5  26        5.34       32.74     19.20 o
   6   5  26       83.80       72.56     20.04 o
   0   6  26      494.65      444.51     18.60 o
   1   6  26      155.23      165.40     13.48 o
   2   6  26      277.33      259.74     15.52 o
   3   6  26       34.53       22.87     13.98 o
   4   6  26       67.02       80.58     15.41 o
   5   6  26     1138.76     1129.66     26.88 o
   6   6  26      135.80      130.92     20.79 o
   0   7  26      237.72      222.68     17.75 o
   1   7  26      351.75      335.12     15.49 o
   2   7  26      277.82      306.16     16.34 o
   3   7  26      342.76      284.48     15.87 o
   4   7  26      450.38      449.17     17.36 o
   5   7  26      278.15      297.42     18.55 o
   6   7  26       85.58       83.21     24.68 o
   0   8  26        3.60       -3.21     20.24 o
   1   8  26       52.61       65.71     14.19 o
   2   8  26       43.42       37.62     15.07 o
   3   8  26      169.02      173.83     16.43 o
   4   8  26       96.83       91.75     16.77 o
   5   8  26      112.65      140.83     20.09 o
   0   9  26        0.00        3.41     21.04 o
   1   9  26       42.54       36.63     16.09 o
   2   9  26       30.38       39.58     15.47 o
   3   9  26      913.90      843.25     20.26 o
   4   9  26       80.27       89.72     16.85 o
   5   9  26       97.36      114.07     20.55 o
   0  10  26      324.14      296.36     23.76 o
   1  10  26      134.16      157.58     17.46 o
   2  10  26       26.71       31.58     17.69 o
   3  10  26       79.89      109.41     16.71 o
   4  10  26      165.61      177.98     20.23 o
   5  10  26      274.82      296.76     22.56 o
   0  11  26       58.78       41.70     21.71 o
   1  11  26       31.45       47.51     18.11 o
   2  11  26       94.44       77.24     18.30 o
   3  11  26       90.57       97.23     21.45 o
   4  11  26      281.22      287.54     21.48 o
   0  12  26       29.70       43.32     22.96 o
   1  12  26      116.05      107.43     19.05 o
   2  12  26      142.09      153.15     18.91 o
   3  12  26      233.14      260.59     24.02 o
   0  13  26        0.33        8.71     23.45 o
   1  13  26      279.62      285.49     20.81 o
   2  13  26      109.86       98.63     22.66 o
   3  13  26      111.23       83.80     25.60 o
   0  14  26       15.55       28.38     24.71 o
   1  14  26      192.33      187.69     21.16 o
   1   0  27     1185.54     1228.36     31.28 o
   2   0  27       96.06       85.62     23.61 o
   3   0  27       45.09       27.90     24.72 o
   4   0  27       16.30       26.26     25.98 o
   5   0  27       85.36       95.64     27.71 o
   6   0  27       50.06       68.52     28.15 o
   0   1  27        0.45      -22.58     38.29 o
   1   1  27      412.23      443.69     20.73 o
   2   1  27       80.92       78.75     17.27 o
   3   1  27      110.74       80.65     17.50 o
   4   1  27      187.17      177.97     19.19 o
   5   1  27      326.74      318.56     20.69 o
   6   1  27      102.96      101.95     20.29 o
   0   2  27       13.62       11.88     22.40 o
   1   2  27      330.24      305.13     19.43 o
   2   2  27       63.94       53.07     16.89 o
   3   2  27       82.55       97.65     17.85 o
   4   2  27        4.31        5.46     18.99 o
   5   2  27      173.46      180.80     19.83 o
   6   2  27       97.94      117.55     20.21 o
   0   3  27      145.19      144.72     22.65 o
   1   3  27       80.04       64.38     17.71 o
   2   3  27       45.34       35.66     16.71 o
   3   3  27       92.61       97.49     17.87 o
   4   3  27      300.13      300.73     19.08 o
   5   3  27      162.30      154.51     19.07 o
   6   3  27      158.38      158.61     20.02 o
   0   4  27      397.25      421.71     19.44 o
   1   4  27       37.81       42.96     15.82 o
   2   4  27      156.33      129.21     18.01 o
   3   4  27       49.45       42.99     16.67 o
   4   4  27        4.45       22.07     17.73 o
   5   4  27      149.79      128.54     18.77 o
   6   4  27       79.50       81.07     21.35 o
   0   5  27      445.04      442.41     26.85 o
   1   5  27       84.96       81.72     13.52 o
   2   5  27      570.89      653.85     21.02 o
   3   5  27       23.65       29.25     16.85 o
   4   5  27      148.56      139.57     18.01 o
   5   5  27        3.57       17.57     18.88 o
   6   5  27      170.60      189.64     21.81 o
   0   6  27       66.81      116.31     17.37 o
   1   6  27       69.72       79.29     14.85 o
   2   6  27       14.34       24.15     14.81 o
   3   6  27        0.31        2.83     17.34 o
   4   6  27       62.98       81.94     17.83 o
   5   6  27       53.33       71.02     20.29 o
   0   7  27      186.04      201.73     18.00 o
   1   7  27        5.51        9.82     14.86 o
   2   7  27       41.83       39.11     15.02 o
   3   7  27       41.28       26.90     14.98 o
   4   7  27      224.84      235.06     19.05 o
   5   7  27       72.62      102.21     20.49 o
   0   8  27        3.20        3.28     20.58 o
   1   8  27      210.62      238.26     15.67 o
   2   8  27      186.54      170.38     16.50 o
   3   8  27      164.24      153.61     16.65 o
   4   8  27      292.80      281.17     17.22 o
   5   8  27      172.29      140.38     24.77 o
   0   9  27        3.55       25.69     22.90 o
   1   9  27       84.24       73.12     16.94 o
   2   9  27        5.73       11.92     15.79 o
   3   9  27      142.14      194.55     17.45 o
   4   9  27       66.09       69.90     16.06 o
   0  10  27      177.40      222.04     24.22 o
   1  10  27       20.62       39.71     18.07 o
   2  10  27      109.04      112.56     18.62 o
   3  10  27       12.15       25.69     16.86 o
   4  10  27        8.74       38.58     19.77 o
   0  11  27       14.62       33.59     24.00 o
   1  11  27      407.70      406.39     21.23 o
   2  11  27       54.39       55.94     18.65 o
   3  11  27      139.89      108.37     22.34 o
   0  12  27       19.79       36.63     23.78 o
   1  12  27      132.30      117.97     19.77 o
   2  12  27      217.57      201.15     20.35 o
   3  12  27       70.86       85.62     23.14 o
   0  13  27       87.89      116.28     25.41 o
   1  13  27      223.89      222.86     19.25 o
   0   0  28       16.70        8.02     42.44 o
   1   0  28      912.51      984.66     30.60 o
   2   0  28      173.57      190.46     26.33 o
   3   0  28        8.38       11.15     25.29 o
   4   0  28       11.86        7.66     26.62 o
   5   0  28        5.95       20.03     28.04 o
   6   0  28       29.28       49.78     28.67 o
   0   1  28      441.58      360.91     31.70 o
   1   1  28      467.38      475.17     21.46 o
   2   1  28      809.50      736.00     21.22 o
   3   1  28       13.35       13.19     17.81 o
   4   1  28       28.23       10.56     20.58 o
   5   1  28       32.81       52.08     19.55 o
   6   1  28      298.83      326.69     22.03 o
   0   2  28      327.63      361.14     26.11 o
   1   2  28     1660.02     1540.12     26.58 o
   2   2  28       23.58       20.46     17.03 o
   3   2  28      280.27      240.75     19.18 o
   4   2  28      118.84      110.57     19.26 o
   5   2  28      106.62      102.36     19.77 o
   6   2  28       74.86      105.70     20.95 o
   0   3  28        6.07       11.60     23.32 o
   1   3  28      186.67      195.13     19.07 o
   2   3  28       10.51       21.34     17.32 o
   3   3  28      160.94      170.52     18.57 o
   4   3  28       90.99      103.12     19.24 o
   5   3  28       31.86       51.90     18.84 o
   6   3  28      282.44      290.72     21.45 o
   0   4  28      334.26      341.02     24.89 o
   1   4  28      203.74      192.50     16.58 o
   2   4  28       12.54       13.01     18.78 o
   3   4  28       63.36       78.57     17.97 o
   4   4  28      494.58      515.17     21.15 o
   5   4  28      308.66      317.58     20.75 o
   0   5  28       56.81       47.83     17.93 o
   1   5  28       31.03       29.64     16.28 o
   2   5  28      178.73      195.20     18.89 o
   3   5  28       64.53       59.73     17.31 o
   4   5  28      109.34      102.15     18.60 o
   5   5  28       25.81       36.37     19.07 o
   0   6  28      129.01      171.95     19.26 o
   1   6  28       59.96       65.58     15.28 o
   2   6  28       17.13       37.75     17.58 o
   3   6  28      229.85      208.05     18.48 o
   4   6  28       20.84       36.73     18.15 o
   5   6  28      151.87      130.49     19.28 o
   0   7  28      273.29      250.44     22.24 o
   1   7  28       95.11      117.59     15.97 o
   2   7  28       63.50       42.32     15.73 o
   3   7  28       70.06       62.73     17.57 o
   4   7  28      133.92      145.14     19.06 o
   5   7  28      186.10      187.26     20.24 o
   0   8  28        4.70       11.45     21.14 o
   1   8  28       21.74       15.54     17.26 o
   2   8  28      655.85      619.12     19.43 o
   3   8  28      219.87      213.96     18.70 o
   4   8  28      157.06      164.21     18.95 o
   0   9  28      140.33      174.30     23.10 o
   1   9  28      119.99      136.99     18.99 o
   2   9  28      454.11      447.32     20.78 o
   3   9  28      594.96      612.89     20.32 o
   4   9  28       83.20       92.13     18.87 o
   0  10  28        3.88       31.04     22.72 o
   1  10  28      147.86      172.45     19.57 o
   2  10  28      130.74      138.85     19.24 o
   3  10  28      250.99      293.57     20.57 o
   0  11  28     1339.87     1458.66     33.74 o
   1  11  28      144.18      144.91     19.72 o
   2  11  28       90.54       82.13     19.44 o
   0  12  28      127.11      146.00     26.41 o
   1  12  28      251.98      206.75     19.12 o
   1   0  29      375.87      345.62     27.06 o
   2   0  29      451.08      417.18     27.88 o
   3   0  29       16.63       41.71     25.26 o
   4   0  29      496.85      504.74     31.88 o
   5   0  29       22.09       27.64     28.90 o
   0   1  29      179.06      180.56     30.89 o
   1   1  29      138.16      128.96     17.68 o
   2   1  29       73.80       86.17     18.16 o
   3   1  29       74.08       65.97     18.68 o
   4   1  29      104.47      121.26     19.75 o
   5   1  29      170.07      150.42     20.59 o
   0   2  29      156.35      147.71     24.96 o
   1   2  29      302.91      342.83     20.83 o
   2   2  29       69.33       73.13     17.80 o
   3   2  29       84.31       87.88     18.91 o
   4   2  29       64.99       70.69     19.33 o
   5   2  29      171.57      156.69     20.46 o
   0   3  29      101.30       83.61     24.60 o
   1   3  29       22.15       36.65     18.93 o
   2   3  29        4.91       14.85     17.53 o
   3   3  29      512.84      593.22     21.82 o
   4   3  29      219.76      209.78     20.20 o
   5   3  29       95.80       94.01     20.15 o
   0   4  29       16.55       19.61     23.19 o
   1   4  29       11.06       27.38     16.59 o
   2   4  29      252.06      225.50     19.18 o
   3   4  29      249.61      242.92     20.02 o
   4   4  29       11.80       15.49     18.77 o
   5   4  29      272.86      268.44     20.90 o
   0   5  29        9.37       19.72     23.02 o
   1   5  29       20.92       42.85     16.39 o
   2   5  29      160.33      208.52     19.42 o
   3   5  29      273.70      266.04     19.60 o
   4   5  29      132.45      126.65     19.07 o
   5   5  29       36.79       38.69     19.84 o
   0   6  29        1.28       21.24     22.70 o
   1   6  29      328.09      324.61     19.87 o
   2   6  29      152.92      170.86     19.48 o
   3   6  29       20.87       19.24     19.15 o
   4   6  29       65.56       80.43     19.45 o
   0   7  29       12.98       34.35     23.00 o
   1   7  29        7.22        5.41     18.11 o
   2   7  29       18.11       26.36     18.74 o
   3   7  29       76.03       86.85     18.31 o
   4   7  29      136.00      171.90     19.82 o
   0   8  29       30.29       62.07     21.76 o
   1   8  29      128.43      111.62     18.40 o
   2   8  29       17.93       36.55     18.89 o
   3   8  29      244.24      313.09     20.10 o
   4   8  29      233.35      246.74     19.79 o
   0   9  29       13.23       35.61     22.99 o
   1   9  29       99.81       99.75     19.18 o
   2   9  29       10.90       16.06     18.73 o
   3   9  29      206.74      220.03     19.80 o
   0  10  29        0.12       21.04     25.64 o
   1  10  29      131.26      127.56     19.68 o
   2  10  29        1.34       -3.33     18.76 o
   0  11  29       35.48       32.58     24.84 o
   1  11  29       53.38       56.55     18.09 o
   0   0  30       78.96       79.57     44.28 o
   1   0  30       84.83       77.82     25.57 o
   2   0  30      188.54      159.57     26.70 o
   3   0  30      181.88      189.38     28.69 o
   4   0  30       13.07       13.94     27.95 o
   5   0  30       64.03       64.15     30.23 o
   0   1  30       83.38       86.38     25.21 o
   1   1  30       10.55       37.56     17.74 o
   2   1  30      105.53      131.92     18.59 o
   3   1  30       65.46       77.33     19.13 o
   4   1  30      124.74      119.82     20.46 o
   0   2  30      106.08      139.88     25.01 o
   1   2  30      159.00      145.88     20.03 o
   2   2  30        4.68       12.98     20.07 o
   3   2  30      163.70      147.31     19.82 o
   4   2  30       57.33       93.57     20.40 o
   0   3  30       79.66       71.23     24.91 o
   1   3  30       45.81       51.97     17.01 o
   2   3  30      225.41      227.79     19.82 o
   3   3  30      194.37      213.41     20.54 o
   4   3  30       97.64      103.57     20.98 o
   0   4  30        3.68       15.91     23.63 o
   1   4  30       70.20       90.64     17.55 o
   2   4  30       95.36      121.65     19.00 o
   3   4  30      185.51      202.67     20.02 o
   4   4  30      121.63      134.04     20.85 o
   0   5  30       35.82       24.79     24.35 o
   1   5  30       26.24       27.92     19.12 o
   2   5  30      497.96      519.40     23.19 o
   3   5  30      118.42      119.65     19.21 o
   4   5  30        0.37       19.63     19.04 o
   0   6  30       25.11        5.92     31.37 o
   1   6  30       26.71       47.13     19.12 o
   2   6  30       79.24       61.57     19.81 o
   3   6  30       27.25       24.68     18.45 o
   4   6  30      698.52      645.51     22.94 o
   0   7  30      265.35      256.22     34.02 o
   1   7  30      292.74      310.64     23.49 o
   2   7  30      178.31      178.97     20.53 o
   3   7  30        5.48       18.90     18.69 o
   0   8  30        0.02       18.60     28.65 o
   1   8  30      119.95      119.11     22.81 o
   2   8  30       65.31       64.05     22.05 o
   3   8  30      394.35      454.12     21.56 o
   0   9  30      432.54      451.48     26.31 o
   1   9  30       29.75       58.94     19.72 o
   2   9  30      124.26      101.40     22.57 o
   0  10  30      569.83      589.57     28.60 o
   1   0  31       24.23       18.18     25.64 o
   2   0  31       23.52       30.60     27.24 o
   3   0  31       28.71       29.78     27.38 o
   4   0  31       52.05       41.90     28.28 o
   0   1  31       96.03       81.32     25.97 o
   1   1  31       28.47       27.26     19.31 o
   2   1  31      136.88      160.91     20.16 o
   3   1  31        1.00       12.04     19.92 o
   4   1  31        3.00       10.41     21.80 o
   0   2  31       26.30       33.94     24.64 o
   1   2  31       80.41      105.74     18.90 o
   2   2  31       82.75       67.38     19.27 o
   3   2  31      119.61      135.89     20.23 o
   4   2  31       29.65       31.31     21.78 o
   0   3  31        2.29       13.29     24.91 o
   1   3  31       12.12       20.20     17.76 o
   2   3  31       67.57       75.89     19.46 o
   3   3  31       65.28       62.31     19.91 o
   4   3  31      169.85      175.48     21.63 o
   0   4  31       24.40       49.86     24.96 o
   1   4  31      133.04      142.08     18.85 o
   2   4  31       36.21       46.91     19.03 o
   3   4  31       10.96       18.24     20.11 o
   0   5  31       95.78       91.58     25.37 o
   1   5  31       40.12       46.63     19.66 o
   2   5  31      158.15      189.09     20.04 o
   3   5  31       13.38       25.85     19.63 o
   0   6  31       94.22      119.82     32.88 o
   1   6  31       16.20       22.74     20.34 o
   2   6  31        5.88       16.58     21.79 o
   3   6  31       51.87       51.03     19.07 o
   0   7  31       28.78       20.86     33.34 o
   1   7  31       87.37       95.65     24.03 o
   2   7  31      239.61      241.14     21.47 o
   0   8  31      161.11      190.08     35.85 o
   1   8  31        8.35        3.32     22.12 o
   0   0  32        7.40      -10.46     47.45 o
   1   0  32       90.15       66.25     27.16 o
   2   0  32       92.42       90.12     28.54 o
   3   0  32       85.42       68.73     30.07 o
   0   1  32        2.70       10.63     26.05 o
   1   1  32       80.94       84.76     19.30 o
   2   1  32      132.06      148.67     20.56 o
   3   1  32      493.04      477.33     23.51 o
   0   2  32        7.22       43.95     26.65 o
   1   2  32       77.66       95.91     19.20 o
   2   2  32      140.89      155.59     20.70 o
   3   2  32       13.54       25.34     21.80 o
   0   3  32      245.63      229.06     27.97 o
   1   3  32       26.61       44.78     18.74 o
   2   3  32      133.66      172.94     20.52 o
   0   4  32       52.32       53.47     26.38 o
   1   4  32      130.83      139.42     21.65 o
   2   4  32       28.26       50.95     19.87 o
   0   5  32       98.06      143.40     34.24 o
   1   5  32        0.60       13.33     20.59 o
   2   5  32      297.49      325.70     21.42 o
   0   6  32       15.04       30.13     34.16 o
   1   6  32      168.01      180.42     25.19 o
   1   0  33      271.41      336.38     31.11 o
   0   1  33       10.81        8.31     29.32 o
   1   1  33       26.22       46.70     19.83 o
   0   2  33      541.31      553.91     38.58 o
   1   2  33      106.98      104.46     18.73 o
   0   3  33       33.14       54.68     27.26 o
   1   3  33       75.02       90.12     18.59 o
 
